# Supplementary material for: The International Mouse Phenotyping Consortium (IMPC): a functional catalogue of the mammalian genome that informs conservation
Source: Conserv Genet. 2018 May 19;19(4):995–1005. doi: 10.1007/s10592-018-1072-9 (PMC6061128; doi:10.1007/s10592-018-1072-9)
Supplement: Supplementary file 2 — Supplementary material 2 (XLSX 829 KB) [file 10592_2018_1072_MOESM2_ESM.xlsx]

## Sheet: Index
Supplementary Datafiles for the paper:
The International Mouse Phenotyping Consortium (IMPC): a functional catalogue of the mammalian genome that informs conservation
Index:
Supplementary Data S1	IMPC mouse viability phenotypes.
Supplementary Data S2	Human cell viability data studied in more than 50% of the cell lines with corresponding mouse-to-human orthologues and IMPC viability phenotypes.
Supplementary Data S3	Gorilla genes with LoF variants in homozygosis (Xue et al. 2015) with corresponding mouse orhtologs and IMPC and MGI phenotypes.
Supplementary Data S4	Gorilla genes with LoF variants in homozygosis (Xue et al. 2015) with corresponding human orhtologs and human essentiality data.
Supplementary Data S5	Cheetah genes predicted to be associated with reproduction issues (Dobrynin et al. 2015) with corresponding mouse orhtologs and IMPC and MGI phenotypes.
Supplementary Data S6	Gorilla variants associated with disease in humans (Xue et al. 2015) with corresponding mouse orhtologs and IMPC and MGI phenotypes.
Supplementary Data S7	Genes under positive selection in polar bears (Liu et al. 2014) with corresponding mouse orhtologs and IMPC and MGI phenotypes.
Supplementary Data S8	Wolf genes potentially under selection (42K SNP array, Schweizer et al. 2016a) and genes with nonsynonymous mutations significantly correlated with environmental variables (resequencing data of 1040 loci, Schweizer et al. 2006b) with corresponding mouse orhtologs and IMPC and MGI phenotypes.
Supplementary Data S9	Giant and red panda genes involved in convergent evolution (Hu et al. 2017) with corresponding mouse orhtologs and IMPC and MGI phenotypes.

## Sheet: S1_mouse_viability_IMPC
MGI_ID	Mouse_symbol	IMPC_viability_DR7.0	Link_IMPC
MGI:101784	Nes	Viable	http://www.mousephenotype.org/data/genes/MGI:101784
MGI:101786	Mtf1	Lethal	http://www.mousephenotype.org/data/genes/MGI:101786
MGI:101833	Elk1	Viable	http://www.mousephenotype.org/data/genes/MGI:101833
MGI:101835	Traf2	Lethal	http://www.mousephenotype.org/data/genes/MGI:101835
MGI:101848	Gnb5	Subviable	http://www.mousephenotype.org/data/genes/MGI:101848
MGI:101850	Usp45	Viable	http://www.mousephenotype.org/data/genes/MGI:101850
MGI:101863	Aldoc	Viable	http://www.mousephenotype.org/data/genes/MGI:101863
MGI:101875	Thpo	Viable	http://www.mousephenotype.org/data/genes/MGI:101875
MGI:101876	Tead1	Lethal	http://www.mousephenotype.org/data/genes/MGI:101876
MGI:101878	Ccl8	Viable	http://www.mousephenotype.org/data/genes/MGI:101878
MGI:101901	Klra7	Viable	http://www.mousephenotype.org/data/genes/MGI:101901
MGI:101910	F2rl1	Viable	http://www.mousephenotype.org/data/genes/MGI:101910
MGI:101919	Ap1g1	Lethal	http://www.mousephenotype.org/data/genes/MGI:101919
MGI:101920	Ap2a2	Subviable | Viable	http://www.mousephenotype.org/data/genes/MGI:101920
MGI:101932	Cpe	Viable	http://www.mousephenotype.org/data/genes/MGI:101932
MGI:101938	Mlh1	Viable	http://www.mousephenotype.org/data/genes/MGI:101938
MGI:101948	Wnt11	Viable	http://www.mousephenotype.org/data/genes/MGI:101948
MGI:101950	Calcr	Viable	http://www.mousephenotype.org/data/genes/MGI:101950
MGI:102465	Tex2	Viable	http://www.mousephenotype.org/data/genes/MGI:102465
MGI:102467	Ptpn14	Viable	http://www.mousephenotype.org/data/genes/MGI:102467
MGI:102519	Cst3	Lethal	http://www.mousephenotype.org/data/genes/MGI:102519
MGI:102552	Crisp3	Viable	http://www.mousephenotype.org/data/genes/MGI:102552
MGI:102556	Tbx4	Lethal	http://www.mousephenotype.org/data/genes/MGI:102556
MGI:102565	Pou2f3	Viable	http://www.mousephenotype.org/data/genes/MGI:102565
MGI:102657	Cdc34	Subviable	http://www.mousephenotype.org/data/genes/MGI:102657
MGI:102666	Ppp5c	Viable	http://www.mousephenotype.org/data/genes/MGI:102666
MGI:102672	Runx3	Lethal	http://www.mousephenotype.org/data/genes/MGI:102672
MGI:102675	Crym	Viable	http://www.mousephenotype.org/data/genes/MGI:102675
MGI:102683	Grb7	Viable	http://www.mousephenotype.org/data/genes/MGI:102683
MGI:102694	Ptprm	Viable	http://www.mousephenotype.org/data/genes/MGI:102694
MGI:102706	Fdft1	Lethal	http://www.mousephenotype.org/data/genes/MGI:102706
MGI:102707	Efna2	Viable	http://www.mousephenotype.org/data/genes/MGI:102707
MGI:102717	Crybb3	Viable	http://www.mousephenotype.org/data/genes/MGI:102717
MGI:102744	Nelfe	Lethal	http://www.mousephenotype.org/data/genes/MGI:102744
MGI:102757	Try4	Viable	http://www.mousephenotype.org/data/genes/MGI:102757
MGI:102759	Prss2	Viable	http://www.mousephenotype.org/data/genes/MGI:102759
MGI:102788	Rph3a	Viable	http://www.mousephenotype.org/data/genes/MGI:102788
MGI:102789	Rab20	Viable	http://www.mousephenotype.org/data/genes/MGI:102789
MGI:102793	Fstl1	Viable	http://www.mousephenotype.org/data/genes/MGI:102793
MGI:102805	Entpd1	Viable	http://www.mousephenotype.org/data/genes/MGI:102805
MGI:102806	Acvr2a	Subviable	http://www.mousephenotype.org/data/genes/MGI:102806
MGI:102809	Sars	Lethal	http://www.mousephenotype.org/data/genes/MGI:102809
MGI:102848	Serpina3c	Viable	http://www.mousephenotype.org/data/genes/MGI:102848
MGI:102849	Klkb1	Viable	http://www.mousephenotype.org/data/genes/MGI:102849
MGI:102851	Pdx1	Lethal	http://www.mousephenotype.org/data/genes/MGI:102851
MGI:102928	Sult1c1	Viable	http://www.mousephenotype.org/data/genes/MGI:102928
MGI:102934	Scx	Lethal	http://www.mousephenotype.org/data/genes/MGI:102934
MGI:102944	Ube2b	Subviable	http://www.mousephenotype.org/data/genes/MGI:102944
MGI:102949	Foxn1	Viable	http://www.mousephenotype.org/data/genes/MGI:102949
MGI:102959	Ube2a	Viable	http://www.mousephenotype.org/data/genes/MGI:102959
MGI:102960	Txk	Viable	http://www.mousephenotype.org/data/genes/MGI:102960
MGI:102966	Ptgdr	Viable	http://www.mousephenotype.org/data/genes/MGI:102966
MGI:103007	Epb41l4a	Viable	http://www.mousephenotype.org/data/genes/MGI:103007
MGI:103010	Epb41l1	Viable	http://www.mousephenotype.org/data/genes/MGI:103010
MGI:103014	Il15	Viable	http://www.mousephenotype.org/data/genes/MGI:103014
MGI:103033	Scg2	Viable	http://www.mousephenotype.org/data/genes/MGI:103033
MGI:103060	Ecm1	Subviable	http://www.mousephenotype.org/data/genes/MGI:103060
MGI:103063	Stat1	Viable	http://www.mousephenotype.org/data/genes/MGI:103063
MGI:103075	Wee1	Lethal	http://www.mousephenotype.org/data/genes/MGI:103075
MGI:103077	Stx3	Lethal	http://www.mousephenotype.org/data/genes/MGI:103077
MGI:103097	Anapc1	Lethal	http://www.mousephenotype.org/data/genes/MGI:103097
MGI:103098	Pdpn	Subviable	http://www.mousephenotype.org/data/genes/MGI:103098
MGI:103100	Car7	Viable	http://www.mousephenotype.org/data/genes/MGI:103100
MGI:103107	F10	Lethal	http://www.mousephenotype.org/data/genes/MGI:103107
MGI:103149	Uchl1	Viable	http://www.mousephenotype.org/data/genes/MGI:103149
MGI:103157	Dnase1	Viable	http://www.mousephenotype.org/data/genes/MGI:103157
MGI:103159	Cish	Viable	http://www.mousephenotype.org/data/genes/MGI:103159
MGI:103177	Mpz	Viable	http://www.mousephenotype.org/data/genes/MGI:103177
MGI:103180	Tcf19	Viable	http://www.mousephenotype.org/data/genes/MGI:103180
MGI:103199	Mcm4	Lethal	http://www.mousephenotype.org/data/genes/MGI:103199
MGI:103201	Aqp1	Viable	http://www.mousephenotype.org/data/genes/MGI:103201
MGI:103202	Adsl	Lethal	http://www.mousephenotype.org/data/genes/MGI:103202
MGI:103206	Acod1	Viable	http://www.mousephenotype.org/data/genes/MGI:103206
MGI:103221	Dsc2	Viable	http://www.mousephenotype.org/data/genes/MGI:103221
MGI:103224	Fdx1	Lethal	http://www.mousephenotype.org/data/genes/MGI:103224
MGI:103225	Cyp4b1	Viable	http://www.mousephenotype.org/data/genes/MGI:103225
MGI:103226	Cox7c	Lethal	http://www.mousephenotype.org/data/genes/MGI:103226
MGI:103236	Efna1	Viable	http://www.mousephenotype.org/data/genes/MGI:103236
MGI:103239	Tfap4	Viable	http://www.mousephenotype.org/data/genes/MGI:103239
MGI:103253	Cyb561	Viable	http://www.mousephenotype.org/data/genes/MGI:103253
MGI:103254	Rpia	Lethal	http://www.mousephenotype.org/data/genes/MGI:103254
MGI:103258	Adad1	Subviable	http://www.mousephenotype.org/data/genes/MGI:103258
MGI:103263	Mcf2l	Viable	http://www.mousephenotype.org/data/genes/MGI:103263
MGI:103270	Tfeb	Lethal	http://www.mousephenotype.org/data/genes/MGI:103270
MGI:103286	Atp6v0a1	Lethal	http://www.mousephenotype.org/data/genes/MGI:103286
MGI:103292	Rab19	Viable	http://www.mousephenotype.org/data/genes/MGI:103292
MGI:103294	Prg2	Viable	http://www.mousephenotype.org/data/genes/MGI:103294
MGI:103300	Rbl1	Subviable	http://www.mousephenotype.org/data/genes/MGI:103300
MGI:103306	Tiam1	Viable	http://www.mousephenotype.org/data/genes/MGI:103306
MGI:103556	Cxcl12	Lethal	http://www.mousephenotype.org/data/genes/MGI:103556
MGI:103559	Sox18	Viable	http://www.mousephenotype.org/data/genes/MGI:103559
MGI:103561	Kpna2	Subviable	http://www.mousephenotype.org/data/genes/MGI:103561
MGI:103569	Xk	Viable	http://www.mousephenotype.org/data/genes/MGI:103569
MGI:104328	Rhbdf1	Subviable	http://www.mousephenotype.org/data/genes/MGI:104328
MGI:104510	Myo7a	Viable	http://www.mousephenotype.org/data/genes/MGI:104510
MGI:104516	Slc23a3	Viable	http://www.mousephenotype.org/data/genes/MGI:104516
MGI:104526	Mef2b	Viable	http://www.mousephenotype.org/data/genes/MGI:104526
MGI:104533	Ccl9	Viable	http://www.mousephenotype.org/data/genes/MGI:104533
MGI:104539	Apof	Viable	http://www.mousephenotype.org/data/genes/MGI:104539
MGI:104540	Clec3b	Viable	http://www.mousephenotype.org/data/genes/MGI:104540
MGI:104556	Cdkn1a	Viable	http://www.mousephenotype.org/data/genes/MGI:104556
MGI:104558	Rps6ka1	Viable	http://www.mousephenotype.org/data/genes/MGI:104558
MGI:104559	Rcn1	Viable	http://www.mousephenotype.org/data/genes/MGI:104559
MGI:104560	Nsf	Lethal	http://www.mousephenotype.org/data/genes/MGI:104560
MGI:104566	Fgd1	Lethal	http://www.mousephenotype.org/data/genes/MGI:104566
MGI:104576	Lct	Viable	http://www.mousephenotype.org/data/genes/MGI:104576
MGI:104580	Rapgef1	Lethal	http://www.mousephenotype.org/data/genes/MGI:104580
MGI:104581	Gnb4	Viable	http://www.mousephenotype.org/data/genes/MGI:104581
MGI:104583	Eps15	Viable	http://www.mousephenotype.org/data/genes/MGI:104583
MGI:104589	Actg2	Viable	http://www.mousephenotype.org/data/genes/MGI:104589
MGI:104606	Rab34	Lethal	http://www.mousephenotype.org/data/genes/MGI:104606
MGI:104615	Cnr1	Subviable	http://www.mousephenotype.org/data/genes/MGI:104615
MGI:104629	Penk	Viable	http://www.mousephenotype.org/data/genes/MGI:104629
MGI:104630	Wars	Lethal	http://www.mousephenotype.org/data/genes/MGI:104630
MGI:104640	Rab17	Viable	http://www.mousephenotype.org/data/genes/MGI:104640
MGI:104643	Pdcd2	Lethal	http://www.mousephenotype.org/data/genes/MGI:104643
MGI:104652	Capzb	Lethal	http://www.mousephenotype.org/data/genes/MGI:104652
MGI:104653	Atp2b1	Subviable	http://www.mousephenotype.org/data/genes/MGI:104653
MGI:104663	Lep	Viable	http://www.mousephenotype.org/data/genes/MGI:104663
MGI:104667	Hmmr	Viable	http://www.mousephenotype.org/data/genes/MGI:104667
MGI:104672	Tfap2b	Lethal	http://www.mousephenotype.org/data/genes/MGI:104672
MGI:104673	Ptpn12	Lethal	http://www.mousephenotype.org/data/genes/MGI:104673
MGI:104683	Fnta	Lethal	http://www.mousephenotype.org/data/genes/MGI:104683
MGI:104685	Twist2	Subviable	http://www.mousephenotype.org/data/genes/MGI:104685
MGI:104688	Col4a3	Viable	http://www.mousephenotype.org/data/genes/MGI:104688
MGI:104696	Scnn1b	Lethal	http://www.mousephenotype.org/data/genes/MGI:104696
MGI:104697	Muc5ac	Viable	http://www.mousephenotype.org/data/genes/MGI:104697
MGI:104709	Wbp2	Viable	http://www.mousephenotype.org/data/genes/MGI:104709
MGI:104717	Meis1	Lethal	http://www.mousephenotype.org/data/genes/MGI:104717
MGI:104723	Fgf9	Lethal	http://www.mousephenotype.org/data/genes/MGI:104723
MGI:104725	Atn1	Viable	http://www.mousephenotype.org/data/genes/MGI:104725
MGI:104736	Evi5	Viable	http://www.mousephenotype.org/data/genes/MGI:104736
MGI:104738	Cdkn2a	Viable	http://www.mousephenotype.org/data/genes/MGI:104738
MGI:104740	Ppara	Viable	http://www.mousephenotype.org/data/genes/MGI:104740
MGI:104742	Kcnj3	Viable	http://www.mousephenotype.org/data/genes/MGI:104742
MGI:104747	Pkia	Viable	http://www.mousephenotype.org/data/genes/MGI:104747
MGI:104749	Osm	Viable	http://www.mousephenotype.org/data/genes/MGI:104749
MGI:104750	Nrcam	Viable	http://www.mousephenotype.org/data/genes/MGI:104750
MGI:104754	Sik1	Viable	http://www.mousephenotype.org/data/genes/MGI:104754
MGI:104767	Gpx4	Lethal	http://www.mousephenotype.org/data/genes/MGI:104767
MGI:104797	Lta	Viable	http://www.mousephenotype.org/data/genes/MGI:104797
MGI:104807	Pls3	Viable	http://www.mousephenotype.org/data/genes/MGI:104807
MGI:104808	Lcp1	Lethal	http://www.mousephenotype.org/data/genes/MGI:104808
MGI:104815	Ier2	Viable	http://www.mousephenotype.org/data/genes/MGI:104815
MGI:104837	Amz2	Viable	http://www.mousephenotype.org/data/genes/MGI:104837
MGI:104848	Inpp1	Viable	http://www.mousephenotype.org/data/genes/MGI:104848
MGI:104849	Cd55b	Viable	http://www.mousephenotype.org/data/genes/MGI:104849
MGI:104850	Cd55	Viable	http://www.mousephenotype.org/data/genes/MGI:104850
MGI:104864	Pdia4	Viable	http://www.mousephenotype.org/data/genes/MGI:104864
MGI:104871	Ppp1cb	Lethal	http://www.mousephenotype.org/data/genes/MGI:104871
MGI:104887	Gpx1	Viable	http://www.mousephenotype.org/data/genes/MGI:104887
MGI:104889	Ubp1	Lethal	http://www.mousephenotype.org/data/genes/MGI:104889
MGI:104897	Rest	Lethal	http://www.mousephenotype.org/data/genes/MGI:104897
MGI:104902	Gpc4	Viable	http://www.mousephenotype.org/data/genes/MGI:104902
MGI:104966	Syt17	Viable	http://www.mousephenotype.org/data/genes/MGI:104966
MGI:104967	Glg1	Subviable	http://www.mousephenotype.org/data/genes/MGI:104967
MGI:104976	Ddx6	Subviable	http://www.mousephenotype.org/data/genes/MGI:104976
MGI:104978	Cyp7b1	Viable	http://www.mousephenotype.org/data/genes/MGI:104978
MGI:104990	Gclc	Viable	http://www.mousephenotype.org/data/genes/MGI:104990
MGI:104993	Lepr	Viable	http://www.mousephenotype.org/data/genes/MGI:104993
MGI:105045	Serpina3n	Viable	http://www.mousephenotype.org/data/genes/MGI:105045
MGI:105058	Atp2a1	Lethal	http://www.mousephenotype.org/data/genes/MGI:105058
MGI:105064	Slc9a3	Viable	http://www.mousephenotype.org/data/genes/MGI:105064
MGI:105065	Rab24	Viable	http://www.mousephenotype.org/data/genes/MGI:105065
MGI:105069	Rab4a	Viable	http://www.mousephenotype.org/data/genes/MGI:105069
MGI:105070	Tnni2	Lethal	http://www.mousephenotype.org/data/genes/MGI:105070
MGI:105071	Rab4b	Viable	http://www.mousephenotype.org/data/genes/MGI:105071
MGI:105072	Rab22a	Viable	http://www.mousephenotype.org/data/genes/MGI:105072
MGI:105073	Tnni1	Lethal	http://www.mousephenotype.org/data/genes/MGI:105073
MGI:105074	Slc9a4	Viable	http://www.mousephenotype.org/data/genes/MGI:105074
MGI:105077	Hsd17b1	Viable	http://www.mousephenotype.org/data/genes/MGI:105077
MGI:105083	Slc1a1	Viable	http://www.mousephenotype.org/data/genes/MGI:105083
MGI:105084	Satb1	Lethal | Subviable	http://www.mousephenotype.org/data/genes/MGI:105084
MGI:105085	Rbl2	Subviable	http://www.mousephenotype.org/data/genes/MGI:105085
MGI:105089	Hsd17b4	Subviable	http://www.mousephenotype.org/data/genes/MGI:105089
MGI:105090	Slc6a5	Lethal	http://www.mousephenotype.org/data/genes/MGI:105090
MGI:105102	Gpx3	Lethal	http://www.mousephenotype.org/data/genes/MGI:105102
MGI:105108	Nin	Viable	http://www.mousephenotype.org/data/genes/MGI:105108
MGI:105120	Dusp1	Viable	http://www.mousephenotype.org/data/genes/MGI:105120
MGI:105121	Atf6b	Subviable	http://www.mousephenotype.org/data/genes/MGI:105121
MGI:105303	Cxcr2	Viable	http://www.mousephenotype.org/data/genes/MGI:105303
MGI:105304	Il6ra	Viable	http://www.mousephenotype.org/data/genes/MGI:105304
MGI:105306	Rab5c	Lethal	http://www.mousephenotype.org/data/genes/MGI:105306
MGI:105313	Cit	Subviable	http://www.mousephenotype.org/data/genes/MGI:105313
MGI:105369	Cbx1	Lethal	http://www.mousephenotype.org/data/genes/MGI:105369
MGI:105382	Lama5	Lethal	http://www.mousephenotype.org/data/genes/MGI:105382
MGI:105491	Cdipt	Lethal	http://www.mousephenotype.org/data/genes/MGI:105491
MGI:105923	Ednra	Lethal	http://www.mousephenotype.org/data/genes/MGI:105923
MGI:105926	Rab5a	Viable	http://www.mousephenotype.org/data/genes/MGI:105926
MGI:105933	Rab3ip	Viable	http://www.mousephenotype.org/data/genes/MGI:105933
MGI:105937	Cfi	Viable	http://www.mousephenotype.org/data/genes/MGI:105937
MGI:105938	Rab5b	Viable	http://www.mousephenotype.org/data/genes/MGI:105938
MGI:105959	Cox8a	Viable	http://www.mousephenotype.org/data/genes/MGI:105959
MGI:105968	Txlna	Subviable	http://www.mousephenotype.org/data/genes/MGI:105968
MGI:105975	Cfb	Viable	http://www.mousephenotype.org/data/genes/MGI:105975
MGI:105976	Myo5a	Viable	http://www.mousephenotype.org/data/genes/MGI:105976
MGI:105977	G6pd2	Viable	http://www.mousephenotype.org/data/genes/MGI:105977
MGI:106066	Ptafr	Viable	http://www.mousephenotype.org/data/genes/MGI:106066
MGI:106091	Cyp7a1	Viable	http://www.mousephenotype.org/data/genes/MGI:106091
MGI:106096	Loxl1	Viable	http://www.mousephenotype.org/data/genes/MGI:106096
MGI:106100	Etfdh	Lethal	http://www.mousephenotype.org/data/genes/MGI:106100
MGI:106181	Mybbp1a	Lethal	http://www.mousephenotype.org/data/genes/MGI:106181
MGI:106199	Vegfb	Viable	http://www.mousephenotype.org/data/genes/MGI:106199
MGI:106206	Nrp1	Lethal	http://www.mousephenotype.org/data/genes/MGI:106206
MGI:106209	Hells	Lethal	http://www.mousephenotype.org/data/genes/MGI:106209
MGI:106222	Capza2	Subviable	http://www.mousephenotype.org/data/genes/MGI:106222
MGI:106244	Tspyl2	Viable	http://www.mousephenotype.org/data/genes/MGI:106244
MGI:106250	Ermp1	Viable	http://www.mousephenotype.org/data/genes/MGI:106250
MGI:106281	D17Wsu92e	Viable	http://www.mousephenotype.org/data/genes/MGI:106281
MGI:106299	Slx4	Subviable	http://www.mousephenotype.org/data/genes/MGI:106299
MGI:106315	Foxred2	Viable	http://www.mousephenotype.org/data/genes/MGI:106315
MGI:106321	Dock9	Viable	http://www.mousephenotype.org/data/genes/MGI:106321
MGI:106331	Med10	Lethal	http://www.mousephenotype.org/data/genes/MGI:106331
MGI:106341	Atp5o	Lethal	http://www.mousephenotype.org/data/genes/MGI:106341
MGI:106351	Fam104a	Viable	http://www.mousephenotype.org/data/genes/MGI:106351
MGI:106354	Vps25	Lethal	http://www.mousephenotype.org/data/genes/MGI:106354
MGI:106362	Sco1	Lethal	http://www.mousephenotype.org/data/genes/MGI:106362
MGI:106369	Rnasek	Lethal	http://www.mousephenotype.org/data/genes/MGI:106369
MGI:106374	Zmiz2	Lethal	http://www.mousephenotype.org/data/genes/MGI:106374
MGI:106378	Mbd6	Lethal	http://www.mousephenotype.org/data/genes/MGI:106378
MGI:106388	Abhd17a	Viable	http://www.mousephenotype.org/data/genes/MGI:106388
MGI:106390	Nhsl1	Viable	http://www.mousephenotype.org/data/genes/MGI:106390
MGI:106402	Tmem30a	Lethal	http://www.mousephenotype.org/data/genes/MGI:106402
MGI:106441	Zranb1	Viable | Subviable	http://www.mousephenotype.org/data/genes/MGI:106441
MGI:106463	Washc2	Lethal	http://www.mousephenotype.org/data/genes/MGI:106463
MGI:106477	Mepce	Lethal	http://www.mousephenotype.org/data/genes/MGI:106477
MGI:106484	Rufy3	Lethal	http://www.mousephenotype.org/data/genes/MGI:106484
MGI:106562	Dbndd2	Viable	http://www.mousephenotype.org/data/genes/MGI:106562
MGI:106576	Chpf	Viable	http://www.mousephenotype.org/data/genes/MGI:106576
MGI:106581	Tsg101	Lethal	http://www.mousephenotype.org/data/genes/MGI:106581
MGI:106590	Has1	Viable	http://www.mousephenotype.org/data/genes/MGI:106590
MGI:106604	Gpld1	Viable	http://www.mousephenotype.org/data/genes/MGI:106604
MGI:106611	Rnf112	Viable	http://www.mousephenotype.org/data/genes/MGI:106611
MGI:106643	Efna4	Viable	http://www.mousephenotype.org/data/genes/MGI:106643
MGI:106645	Enpep	Viable	http://www.mousephenotype.org/data/genes/MGI:106645
MGI:106651	Ly6e	Lethal	http://www.mousephenotype.org/data/genes/MGI:106651
MGI:106657	Trim21	Viable	http://www.mousephenotype.org/data/genes/MGI:106657
MGI:106659	Sprr1b	Viable	http://www.mousephenotype.org/data/genes/MGI:106659
MGI:106660	Sprr1a	Viable	http://www.mousephenotype.org/data/genes/MGI:106660
MGI:106661	Ovgp1	Viable	http://www.mousephenotype.org/data/genes/MGI:106661
MGI:106687	Pon2	Viable	http://www.mousephenotype.org/data/genes/MGI:106687
MGI:106903	Gucy2c	Viable	http://www.mousephenotype.org/data/genes/MGI:106903
MGI:106913	Abi2	Viable	http://www.mousephenotype.org/data/genes/MGI:106913
MGI:106919	Vdac1	Subviable	http://www.mousephenotype.org/data/genes/MGI:106919
MGI:106921	Scn2b	Viable	http://www.mousephenotype.org/data/genes/MGI:106921
MGI:106924	Melk	Viable	http://www.mousephenotype.org/data/genes/MGI:106924
MGI:106927	Aff3	Viable	http://www.mousephenotype.org/data/genes/MGI:106927
MGI:107162	Ppp3cc	Viable	http://www.mousephenotype.org/data/genes/MGI:107162
MGI:107164	Ppp3ca	Viable	http://www.mousephenotype.org/data/genes/MGI:107164
MGI:107189	Ahsg	Viable	http://www.mousephenotype.org/data/genes/MGI:107189
MGI:107252	Nsun2	Subviable	http://www.mousephenotype.org/data/genes/MGI:107252
MGI:107283	Rab6b	Viable	http://www.mousephenotype.org/data/genes/MGI:107283
MGI:107307	Ing4	Viable	http://www.mousephenotype.org/data/genes/MGI:107307
MGI:107320	Sgsm1	Viable	http://www.mousephenotype.org/data/genes/MGI:107320
MGI:107339	Gfm1	Lethal	http://www.mousephenotype.org/data/genes/MGI:107339
MGI:107363	Stxbp1	Lethal	http://www.mousephenotype.org/data/genes/MGI:107363
MGI:107384	Dnm1	Lethal	http://www.mousephenotype.org/data/genes/MGI:107384
MGI:107403	Clk1	Viable	http://www.mousephenotype.org/data/genes/MGI:107403
MGI:107404	Tbr1	Subviable	http://www.mousephenotype.org/data/genes/MGI:107404
MGI:107405	Lefty1	Lethal	http://www.mousephenotype.org/data/genes/MGI:107405
MGI:107411	Ube2e1	Viable	http://www.mousephenotype.org/data/genes/MGI:107411
MGI:107414	Tnfsf10	Viable	http://www.mousephenotype.org/data/genes/MGI:107414
MGI:107416	Supt4a	Lethal	http://www.mousephenotype.org/data/genes/MGI:107416
MGI:107417	Slc50a1	Viable	http://www.mousephenotype.org/data/genes/MGI:107417
MGI:107420	Irak1	Viable	http://www.mousephenotype.org/data/genes/MGI:107420
MGI:107443	Fpr1	Viable	http://www.mousephenotype.org/data/genes/MGI:107443
MGI:107444	Efna5	Viable	http://www.mousephenotype.org/data/genes/MGI:107444
MGI:107448	Lyst	Viable	http://www.mousephenotype.org/data/genes/MGI:107448
MGI:107460	Cox6b1	Lethal	http://www.mousephenotype.org/data/genes/MGI:107460
MGI:107464	Plcb4	Viable	http://www.mousephenotype.org/data/genes/MGI:107464
MGI:107465	Plcb2	Viable	http://www.mousephenotype.org/data/genes/MGI:107465
MGI:107469	Plcd4	Viable	http://www.mousephenotype.org/data/genes/MGI:107469
MGI:107471	Notch4	Viable	http://www.mousephenotype.org/data/genes/MGI:107471
MGI:107494	Myl12b	Viable	http://www.mousephenotype.org/data/genes/MGI:107494
MGI:107497	Fxyd3	Viable	http://www.mousephenotype.org/data/genes/MGI:107497
MGI:107501	Kcnj11	Viable	http://www.mousephenotype.org/data/genes/MGI:107501
MGI:107506	Wfdc18	Viable	http://www.mousephenotype.org/data/genes/MGI:107506
MGI:107511	Art1	Viable	http://www.mousephenotype.org/data/genes/MGI:107511
MGI:107536	Lgals4	Viable	http://www.mousephenotype.org/data/genes/MGI:107536
MGI:107540	Klrb1a	Viable	http://www.mousephenotype.org/data/genes/MGI:107540
MGI:107563	Nab2	Viable	http://www.mousephenotype.org/data/genes/MGI:107563
MGI:107566	Kifap3	Lethal	http://www.mousephenotype.org/data/genes/MGI:107566
MGI:107576	Sipa1	Viable	http://www.mousephenotype.org/data/genes/MGI:107576
MGI:107577	Wbp1l	Viable	http://www.mousephenotype.org/data/genes/MGI:107577
MGI:107605	Npat	Lethal	http://www.mousephenotype.org/data/genes/MGI:107605
MGI:107624	Mvk	Lethal	http://www.mousephenotype.org/data/genes/MGI:107624
MGI:107628	Prdm2	Viable	http://www.mousephenotype.org/data/genes/MGI:107628
MGI:107658	Ifnar1	Viable	http://www.mousephenotype.org/data/genes/MGI:107658
MGI:107673	Akr1b8	Viable	http://www.mousephenotype.org/data/genes/MGI:107673
MGI:107684	Plxna2	Viable	http://www.mousephenotype.org/data/genes/MGI:107684
MGI:107688	Kif3b	Lethal	http://www.mousephenotype.org/data/genes/MGI:107688
MGI:107700	Casp4	Viable	http://www.mousephenotype.org/data/genes/MGI:107700
MGI:107709	Myo7b	Viable	http://www.mousephenotype.org/data/genes/MGI:107709
MGI:107716	Myo10	Viable	http://www.mousephenotype.org/data/genes/MGI:107716
MGI:107717	Myh9	Lethal	http://www.mousephenotype.org/data/genes/MGI:107717
MGI:107718	Dnah5	Subviable	http://www.mousephenotype.org/data/genes/MGI:107718
MGI:107721	Dnah1	Viable	http://www.mousephenotype.org/data/genes/MGI:107721
MGI:107728	Myo1d	Viable	http://www.mousephenotype.org/data/genes/MGI:107728
MGI:107730	Hoxb13	Subviable	http://www.mousephenotype.org/data/genes/MGI:107730
MGI:107733	Dctn2	Lethal	http://www.mousephenotype.org/data/genes/MGI:107733
MGI:107735	Myo9a	Viable	http://www.mousephenotype.org/data/genes/MGI:107735
MGI:107745	Dctn1	Lethal	http://www.mousephenotype.org/data/genes/MGI:107745
MGI:107780	Zfp84	Viable	http://www.mousephenotype.org/data/genes/MGI:107780
MGI:107794	Zfp69	Viable	http://www.mousephenotype.org/data/genes/MGI:107794
MGI:107795	Hnrnpc	Lethal	http://www.mousephenotype.org/data/genes/MGI:107795
MGI:107796	Akr7a5	Subviable	http://www.mousephenotype.org/data/genes/MGI:107796
MGI:107801	Atp5b	Lethal	http://www.mousephenotype.org/data/genes/MGI:107801
MGI:107815	Pfkfb2	Viable	http://www.mousephenotype.org/data/genes/MGI:107815
MGI:107816	Pfkfb1	Viable	http://www.mousephenotype.org/data/genes/MGI:107816
MGI:107823	Ctsk	Viable	http://www.mousephenotype.org/data/genes/MGI:107823
MGI:107846	Prmt1	Lethal	http://www.mousephenotype.org/data/genes/MGI:107846
MGI:107848	Tubb4a	Viable	http://www.mousephenotype.org/data/genes/MGI:107848
MGI:107851	Ndufv1	Lethal	http://www.mousephenotype.org/data/genes/MGI:107851
MGI:107852	Gp1bb	Viable	http://www.mousephenotype.org/data/genes/MGI:107852
MGI:107861	Tubb2a	Viable	http://www.mousephenotype.org/data/genes/MGI:107861
MGI:107877	Prkcsh	Lethal	http://www.mousephenotype.org/data/genes/MGI:107877
MGI:107893	D6Wsu163e	Viable	http://www.mousephenotype.org/data/genes/MGI:107893
MGI:107927	Rock1	Subviable	http://www.mousephenotype.org/data/genes/MGI:107927
MGI:107931	Sqstm1	Viable	http://www.mousephenotype.org/data/genes/MGI:107931
MGI:107935	Lrig1	Viable	http://www.mousephenotype.org/data/genes/MGI:107935
MGI:107936	Il18	Viable	http://www.mousephenotype.org/data/genes/MGI:107936
MGI:107953	Klc2	Viable	http://www.mousephenotype.org/data/genes/MGI:107953
MGI:107973	Igfals	Viable	http://www.mousephenotype.org/data/genes/MGI:107973
MGI:107976	Slc8a3	Viable	http://www.mousephenotype.org/data/genes/MGI:107976
MGI:107979	Kif3c	Lethal	http://www.mousephenotype.org/data/genes/MGI:107979
MGI:108005	Myd88	Viable	http://www.mousephenotype.org/data/genes/MGI:108005
MGI:108007	Kcnj9	Viable	http://www.mousephenotype.org/data/genes/MGI:108007
MGI:108011	Nobox	Subviable	http://www.mousephenotype.org/data/genes/MGI:108011
MGI:108012	Sebox	Viable	http://www.mousephenotype.org/data/genes/MGI:108012
MGI:108017	Laptm4a	Viable	http://www.mousephenotype.org/data/genes/MGI:108017
MGI:108022	Pkn1	Viable	http://www.mousephenotype.org/data/genes/MGI:108022
MGI:108027	Ptprv	Viable	http://www.mousephenotype.org/data/genes/MGI:108027
MGI:108028	Atr	Lethal	http://www.mousephenotype.org/data/genes/MGI:108028
MGI:108031	Gpr65	Viable	http://www.mousephenotype.org/data/genes/MGI:108031
MGI:108034	Epha6	Viable	http://www.mousephenotype.org/data/genes/MGI:108034
MGI:108039	Dbil5	Viable	http://www.mousephenotype.org/data/genes/MGI:108039
MGI:108046	Laptm5	Viable	http://www.mousephenotype.org/data/genes/MGI:108046
MGI:108048	Smyd5	Viable	http://www.mousephenotype.org/data/genes/MGI:108048
MGI:108059	Stx2	Viable	http://www.mousephenotype.org/data/genes/MGI:108059
MGI:108061	Wnt10b	Viable	http://www.mousephenotype.org/data/genes/MGI:108061
MGI:108071	Wnt10a	Viable	http://www.mousephenotype.org/data/genes/MGI:108071
MGI:108072	Traf6	Lethal	http://www.mousephenotype.org/data/genes/MGI:108072
MGI:108075	Smo	Lethal	http://www.mousephenotype.org/data/genes/MGI:108075
MGI:108076	Frrs1	Subviable	http://www.mousephenotype.org/data/genes/MGI:108076
MGI:108077	Nptn	Viable	http://www.mousephenotype.org/data/genes/MGI:108077
MGI:108080	Serpinf1	Viable	http://www.mousephenotype.org/data/genes/MGI:108080
MGI:108081	Sypl	Viable	http://www.mousephenotype.org/data/genes/MGI:108081
MGI:108084	Cep250	Viable	http://www.mousephenotype.org/data/genes/MGI:108084
MGI:108086	Hdac1	Lethal	http://www.mousephenotype.org/data/genes/MGI:108086
MGI:108094	Zfp92	Viable	http://www.mousephenotype.org/data/genes/MGI:108094
MGI:108174	Prkg1	Subviable	http://www.mousephenotype.org/data/genes/MGI:108174
MGI:108278	Ube2m	Lethal	http://www.mousephenotype.org/data/genes/MGI:108278
MGI:108384	Btg2	Viable	http://www.mousephenotype.org/data/genes/MGI:108384
MGI:108398	Mlx	Viable	http://www.mousephenotype.org/data/genes/MGI:108398
MGI:108404	Apbb3	Viable	http://www.mousephenotype.org/data/genes/MGI:108404
MGI:108405	Apbb2	Subviable	http://www.mousephenotype.org/data/genes/MGI:108405
MGI:108424	Lrmp	Viable	http://www.mousephenotype.org/data/genes/MGI:108424
MGI:108426	Kif1b	Lethal	http://www.mousephenotype.org/data/genes/MGI:108426
MGI:108429	Lpar1	Lethal	http://www.mousephenotype.org/data/genes/MGI:108429
MGI:108449	Adcyap1r1	Subviable	http://www.mousephenotype.org/data/genes/MGI:108449
MGI:108450	Adcy9	Subviable	http://www.mousephenotype.org/data/genes/MGI:108450
MGI:108460	Fzd8	Viable	http://www.mousephenotype.org/data/genes/MGI:108460
MGI:108474	Fzd6	Viable	http://www.mousephenotype.org/data/genes/MGI:108474
MGI:108476	Fzd3	Subviable	http://www.mousephenotype.org/data/genes/MGI:108476
MGI:108498	Nbr1	Viable	http://www.mousephenotype.org/data/genes/MGI:108498
MGI:108563	Sirpa	Viable	http://www.mousephenotype.org/data/genes/MGI:108563
MGI:108571	Fzd5	Lethal	http://www.mousephenotype.org/data/genes/MGI:108571
MGI:109129	Taf6	Lethal	http://www.mousephenotype.org/data/genes/MGI:109129
MGI:109147	Oxtr	Viable	http://www.mousephenotype.org/data/genes/MGI:109147
MGI:109149	Nsg1	Viable	http://www.mousephenotype.org/data/genes/MGI:109149
MGI:109151	Ltbp1	Subviable	http://www.mousephenotype.org/data/genes/MGI:109151
MGI:109161	Grk5	Viable	http://www.mousephenotype.org/data/genes/MGI:109161
MGI:109166	Ncs1	Subviable	http://www.mousephenotype.org/data/genes/MGI:109166
MGI:109169	Epas1	Lethal	http://www.mousephenotype.org/data/genes/MGI:109169
MGI:109172	Dspp	Viable	http://www.mousephenotype.org/data/genes/MGI:109172
MGI:109176	Cpt2	Subviable	http://www.mousephenotype.org/data/genes/MGI:109176
MGI:109183	Fgf12	Viable	http://www.mousephenotype.org/data/genes/MGI:109183
MGI:109186	Ncf4	Viable	http://www.mousephenotype.org/data/genes/MGI:109186
MGI:109187	Kifc2	Viable	http://www.mousephenotype.org/data/genes/MGI:109187
MGI:109188	Kif21a	Lethal	http://www.mousephenotype.org/data/genes/MGI:109188
MGI:109202	Kifc3	Viable	http://www.mousephenotype.org/data/genes/MGI:109202
MGI:109207	Eif4g2	Lethal	http://www.mousephenotype.org/data/genes/MGI:109207
MGI:109211	Pkn2	Lethal	http://www.mousephenotype.org/data/genes/MGI:109211
MGI:109241	Tead3	Viable	http://www.mousephenotype.org/data/genes/MGI:109241
MGI:109242	Spin1	Lethal	http://www.mousephenotype.org/data/genes/MGI:109242
MGI:109244	Sema4d	Viable	http://www.mousephenotype.org/data/genes/MGI:109244
MGI:109246	Htr4	Viable	http://www.mousephenotype.org/data/genes/MGI:109246
MGI:109247	Ddit3	Viable	http://www.mousephenotype.org/data/genes/MGI:109247
MGI:109278	Ogn	Viable	http://www.mousephenotype.org/data/genes/MGI:109278
MGI:109281	Pkp4	Viable	http://www.mousephenotype.org/data/genes/MGI:109281
MGI:109296	Sqle	Lethal	http://www.mousephenotype.org/data/genes/MGI:109296
MGI:109298	Mapkapk2	Viable	http://www.mousephenotype.org/data/genes/MGI:109298
MGI:109320	Mmp15	Viable	http://www.mousephenotype.org/data/genes/MGI:109320
MGI:109321	Lama4	Viable	http://www.mousephenotype.org/data/genes/MGI:109321
MGI:109324	Fadd	Lethal	http://www.mousephenotype.org/data/genes/MGI:109324
MGI:109325	F7	Subviable	http://www.mousephenotype.org/data/genes/MGI:109325
MGI:109327	Bnip2	Viable	http://www.mousephenotype.org/data/genes/MGI:109327
MGI:109328	Bnip1	Lethal	http://www.mousephenotype.org/data/genes/MGI:109328
MGI:109331	Nxn	Lethal	http://www.mousephenotype.org/data/genes/MGI:109331
MGI:109340	Pitx2	Lethal	http://www.mousephenotype.org/data/genes/MGI:109340
MGI:109344	Eya1	Subviable	http://www.mousephenotype.org/data/genes/MGI:109344
MGI:109345	Ctr9	Lethal	http://www.mousephenotype.org/data/genes/MGI:109345
MGI:109347	Lum	Lethal	http://www.mousephenotype.org/data/genes/MGI:109347
MGI:109355	Stx1a	Viable	http://www.mousephenotype.org/data/genes/MGI:109355
MGI:109356	Snap23	Lethal	http://www.mousephenotype.org/data/genes/MGI:109356
MGI:109359	Nek2	Viable	http://www.mousephenotype.org/data/genes/MGI:109359
MGI:109369	Hp1bp3	Subviable	http://www.mousephenotype.org/data/genes/MGI:109369
MGI:109373	Hmox2	Viable	http://www.mousephenotype.org/data/genes/MGI:109373
MGI:109380	Il10rb	Viable	http://www.mousephenotype.org/data/genes/MGI:109380
MGI:109384	Atf3	Viable	http://www.mousephenotype.org/data/genes/MGI:109384
MGI:109406	Reg3g	Viable	http://www.mousephenotype.org/data/genes/MGI:109406
MGI:109424	Abca4	Viable	http://www.mousephenotype.org/data/genes/MGI:109424
MGI:109431	Raet1c	Viable	http://www.mousephenotype.org/data/genes/MGI:109431
MGI:109442	Itga8	Subviable	http://www.mousephenotype.org/data/genes/MGI:109442
MGI:109484	Ywhaz	Subviable	http://www.mousephenotype.org/data/genes/MGI:109484
MGI:109492	Oaz2	Viable	http://www.mousephenotype.org/data/genes/MGI:109492
MGI:109497	Gata5	Viable	http://www.mousephenotype.org/data/genes/MGI:109497
MGI:109506	Xlr3a	Viable	http://www.mousephenotype.org/data/genes/MGI:109506
MGI:109514	Cstb	Viable	http://www.mousephenotype.org/data/genes/MGI:109514
MGI:109523	Trpc6	Viable	http://www.mousephenotype.org/data/genes/MGI:109523
MGI:109524	Trpc5	Viable	http://www.mousephenotype.org/data/genes/MGI:109524
MGI:109526	Trpc3	Lethal	http://www.mousephenotype.org/data/genes/MGI:109526
MGI:109529	Dpf2	Lethal	http://www.mousephenotype.org/data/genes/MGI:109529
MGI:1095401	Rida	Viable	http://www.mousephenotype.org/data/genes/MGI:1095401
MGI:1095405	Ptch2	Viable	http://www.mousephenotype.org/data/genes/MGI:1095405
MGI:1095406	Tuba3a	Viable	http://www.mousephenotype.org/data/genes/MGI:1095406
MGI:1095412	Unc5c	Lethal	http://www.mousephenotype.org/data/genes/MGI:1095412
MGI:109542	Sycp3	Viable	http://www.mousephenotype.org/data/genes/MGI:109542
MGI:1095438	Slc2a2	Lethal	http://www.mousephenotype.org/data/genes/MGI:1095438
MGI:109544	Crybg1	Lethal	http://www.mousephenotype.org/data/genes/MGI:109544
MGI:109545	Gpr182	Viable	http://www.mousephenotype.org/data/genes/MGI:109545
MGI:109555	Psmc2	Lethal	http://www.mousephenotype.org/data/genes/MGI:109555
MGI:109562	Ackr3	Lethal	http://www.mousephenotype.org/data/genes/MGI:109562
MGI:109564	Kif5a	Lethal	http://www.mousephenotype.org/data/genes/MGI:109564
MGI:109567	Tceal9	Viable	http://www.mousephenotype.org/data/genes/MGI:109567
MGI:109569	Fmnl3	Subviable	http://www.mousephenotype.org/data/genes/MGI:109569
MGI:109572	Tuft1	Viable	http://www.mousephenotype.org/data/genes/MGI:109572
MGI:109573	Tep1	Viable	http://www.mousephenotype.org/data/genes/MGI:109573
MGI:109579	Serpinb5	Viable	http://www.mousephenotype.org/data/genes/MGI:109579
MGI:109584	Prpf4b	Lethal	http://www.mousephenotype.org/data/genes/MGI:109584
MGI:109585	Pld1	Viable	http://www.mousephenotype.org/data/genes/MGI:109585
MGI:109599	Has3	Viable	http://www.mousephenotype.org/data/genes/MGI:109599
MGI:109601	Nck1	Viable	http://www.mousephenotype.org/data/genes/MGI:109601
MGI:109610	Enc1	Viable	http://www.mousephenotype.org/data/genes/MGI:109610
MGI:109617	Barx2	Subviable	http://www.mousephenotype.org/data/genes/MGI:109617
MGI:109618	Atp6v1b2	Lethal	http://www.mousephenotype.org/data/genes/MGI:109618
MGI:109620	Arvcf	Viable	http://www.mousephenotype.org/data/genes/MGI:109620
MGI:1096324	Lst1	Viable	http://www.mousephenotype.org/data/genes/MGI:1096324
MGI:1096335	Adam17	Subviable	http://www.mousephenotype.org/data/genes/MGI:1096335
MGI:1096344	Ampd3	Viable	http://www.mousephenotype.org/data/genes/MGI:1096344
MGI:1096347	Sema3f	Subviable	http://www.mousephenotype.org/data/genes/MGI:1096347
MGI:1096361	Jpt1	Viable	http://www.mousephenotype.org/data/genes/MGI:1096361
MGI:1096367	Psme1	Viable	http://www.mousephenotype.org/data/genes/MGI:1096367
MGI:109637	Erf	Lethal	http://www.mousephenotype.org/data/genes/MGI:109637
MGI:1096376	Exoc4	Lethal	http://www.mousephenotype.org/data/genes/MGI:1096376
MGI:1096391	Nrxn1	Viable	http://www.mousephenotype.org/data/genes/MGI:1096391
MGI:1096393	Snai2	Subviable	http://www.mousephenotype.org/data/genes/MGI:1096393
MGI:1096397	Polr1a	Lethal	http://www.mousephenotype.org/data/genes/MGI:1096397
MGI:1096566	Pias2	Viable	http://www.mousephenotype.org/data/genes/MGI:1096566
MGI:1096574	Car4	Subviable	http://www.mousephenotype.org/data/genes/MGI:1096574
MGI:1096879	Fxn	Lethal	http://www.mousephenotype.org/data/genes/MGI:1096879
MGI:1097153	Cx3cl1	Viable	http://www.mousephenotype.org/data/genes/MGI:1097153
MGI:1097163	Pold2	Lethal	http://www.mousephenotype.org/data/genes/MGI:1097163
MGI:1097680	C3ar1	Viable	http://www.mousephenotype.org/data/genes/MGI:1097680
MGI:1097695	Ezh1	Viable	http://www.mousephenotype.org/data/genes/MGI:1097695
MGI:1097712	Npc1	Subviable	http://www.mousephenotype.org/data/genes/MGI:1097712
MGI:1097714	Bhlhe40	Viable	http://www.mousephenotype.org/data/genes/MGI:1097714
MGI:1097717	Ankrd1	Viable	http://www.mousephenotype.org/data/genes/MGI:1097717
MGI:1098222	Resp18	Viable	http://www.mousephenotype.org/data/genes/MGI:1098222
MGI:1098224	Rad51ap1	Viable	http://www.mousephenotype.org/data/genes/MGI:1098224
MGI:1098230	Cenpe	Lethal	http://www.mousephenotype.org/data/genes/MGI:1098230
MGI:1098236	Cast	Viable	http://www.mousephenotype.org/data/genes/MGI:1098236
MGI:1098242	Bpgm	Viable	http://www.mousephenotype.org/data/genes/MGI:1098242
MGI:1098258	Kif15	Viable	http://www.mousephenotype.org/data/genes/MGI:1098258
MGI:1098267	Ogdh	Lethal	http://www.mousephenotype.org/data/genes/MGI:1098267
MGI:1098270	Jag2	Lethal	http://www.mousephenotype.org/data/genes/MGI:1098270
MGI:1098274	Cyp27b1	Viable	http://www.mousephenotype.org/data/genes/MGI:1098274
MGI:1098282	C9	Viable	http://www.mousephenotype.org/data/genes/MGI:1098282
MGI:1098434	Rgs5	Viable	http://www.mousephenotype.org/data/genes/MGI:1098434
MGI:1098535	Camk1	Viable	http://www.mousephenotype.org/data/genes/MGI:1098535
MGI:1098547	Nhp2	Lethal	http://www.mousephenotype.org/data/genes/MGI:1098547
MGI:1098566	Gypc	Viable	http://www.mousephenotype.org/data/genes/MGI:1098566
MGI:1098568	Tmem222	Subviable	http://www.mousephenotype.org/data/genes/MGI:1098568
MGI:1098586	Rab11fip5	Viable	http://www.mousephenotype.org/data/genes/MGI:1098586
MGI:1098597	Ift81	Lethal	http://www.mousephenotype.org/data/genes/MGI:1098597
MGI:1098604	Rragd	Viable	http://www.mousephenotype.org/data/genes/MGI:1098604
MGI:1098641	Wasf2	Lethal	http://www.mousephenotype.org/data/genes/MGI:1098641
MGI:1098653	Rbm34	Viable	http://www.mousephenotype.org/data/genes/MGI:1098653
MGI:1098667	Adam11	Viable	http://www.mousephenotype.org/data/genes/MGI:1098667
MGI:1098673	Anapc4	Lethal	http://www.mousephenotype.org/data/genes/MGI:1098673
MGI:1098686	Tmc6	Viable	http://www.mousephenotype.org/data/genes/MGI:1098686
MGI:1098687	Aak1	Subviable	http://www.mousephenotype.org/data/genes/MGI:1098687
MGI:1098693	Tet1	Viable	http://www.mousephenotype.org/data/genes/MGI:1098693
MGI:1098699	Esyt3	Viable	http://www.mousephenotype.org/data/genes/MGI:1098699
MGI:1098703	Sgta	Viable	http://www.mousephenotype.org/data/genes/MGI:1098703
MGI:1098713	Parp8	Viable	http://www.mousephenotype.org/data/genes/MGI:1098713
MGI:1098733	Slc46a1	Viable	http://www.mousephenotype.org/data/genes/MGI:1098733
MGI:1098765	Nrap	Viable	http://www.mousephenotype.org/data/genes/MGI:1098765
MGI:1098767	Sgo2a	Viable	http://www.mousephenotype.org/data/genes/MGI:1098767
MGI:1098772	Pik3r2	Viable	http://www.mousephenotype.org/data/genes/MGI:1098772
MGI:1098776	Lbp	Viable	http://www.mousephenotype.org/data/genes/MGI:1098776
MGI:1098783	Rhpn1	Viable	http://www.mousephenotype.org/data/genes/MGI:1098783
MGI:1098802	Cdk12	Lethal	http://www.mousephenotype.org/data/genes/MGI:1098802
MGI:1098826	Coq4	Lethal	http://www.mousephenotype.org/data/genes/MGI:1098826
MGI:1099442	Atxn3	Viable	http://www.mousephenotype.org/data/genes/MGI:1099442
MGI:1099444	Zscan12	Viable	http://www.mousephenotype.org/data/genes/MGI:1099444
MGI:1099809	Fgf10	Lethal	http://www.mousephenotype.org/data/genes/MGI:1099809
MGI:1099835	Skiv2l	Lethal	http://www.mousephenotype.org/data/genes/MGI:1099835
MGI:1100495	Atp5f1	Lethal	http://www.mousephenotype.org/data/genes/MGI:1100495
MGI:1100498	Pitx3	Viable	http://www.mousephenotype.org/data/genes/MGI:1100498
MGI:1100511	Myt1l	Viable	http://www.mousephenotype.org/data/genes/MGI:1100511
MGI:1100514	Pnn	Lethal	http://www.mousephenotype.org/data/genes/MGI:1100514
MGI:1100520	Twf1	Viable	http://www.mousephenotype.org/data/genes/MGI:1100520
MGI:1100846	Med1	Lethal	http://www.mousephenotype.org/data/genes/MGI:1100846
MGI:1100851	Elavl1	Lethal	http://www.mousephenotype.org/data/genes/MGI:1100851
MGI:1100860	Frs2	Lethal	http://www.mousephenotype.org/data/genes/MGI:1100860
MGI:1100878	Selenow	Viable	http://www.mousephenotype.org/data/genes/MGI:1100878
MGI:1101059	Tnfrsf9	Subviable	http://www.mousephenotype.org/data/genes/MGI:1101059
MGI:1101760	Bicd1	Viable	http://www.mousephenotype.org/data/genes/MGI:1101760
MGI:1101765	Pja1	Viable	http://www.mousephenotype.org/data/genes/MGI:1101765
MGI:1101778	Bmx	Viable	http://www.mousephenotype.org/data/genes/MGI:1101778
MGI:1101781	Elf3	Subviable	http://www.mousephenotype.org/data/genes/MGI:1101781
MGI:1194493	Hdgfl1	Lethal	http://www.mousephenotype.org/data/genes/MGI:1194493
MGI:1194495	Fpr3	Viable	http://www.mousephenotype.org/data/genes/MGI:1194495
MGI:1194504	Kcnj10	Lethal	http://www.mousephenotype.org/data/genes/MGI:1194504
MGI:1194508	Ddost	Lethal	http://www.mousephenotype.org/data/genes/MGI:1194508
MGI:1194884	Evl	Viable	http://www.mousephenotype.org/data/genes/MGI:1194884
MGI:1194894	Gpc5	Viable	http://www.mousephenotype.org/data/genes/MGI:1194894
MGI:1194898	Ppl	Viable	http://www.mousephenotype.org/data/genes/MGI:1194898
MGI:1194909	Rsph1	Viable	http://www.mousephenotype.org/data/genes/MGI:1194909
MGI:1195262	Man2b2	Viable	http://www.mousephenotype.org/data/genes/MGI:1195262
MGI:1195264	Slc3a1	Viable	http://www.mousephenotype.org/data/genes/MGI:1195264
MGI:1195267	Ilk	Lethal	http://www.mousephenotype.org/data/genes/MGI:1195267
MGI:1195268	Sigmar1	Viable	http://www.mousephenotype.org/data/genes/MGI:1195268
MGI:1195458	Abce1	Lethal	http://www.mousephenotype.org/data/genes/MGI:1195458
MGI:1195461	Sep-05	Subviable	http://www.mousephenotype.org/data/genes/MGI:1195461
MGI:1195985	Cbx4	Lethal	http://www.mousephenotype.org/data/genes/MGI:1195985
MGI:1196217	Tcaim	Viable	http://www.mousephenotype.org/data/genes/MGI:1196217
MGI:1196223	Prag1	Viable	http://www.mousephenotype.org/data/genes/MGI:1196223
MGI:1196224	Cdk8	Lethal	http://www.mousephenotype.org/data/genes/MGI:1196224
MGI:1196234	Ccdc69	Viable	http://www.mousephenotype.org/data/genes/MGI:1196234
MGI:1196251	Casz1	Lethal	http://www.mousephenotype.org/data/genes/MGI:1196251
MGI:1196252	Spice1	Viable	http://www.mousephenotype.org/data/genes/MGI:1196252
MGI:1196256	Kdm1a	Lethal	http://www.mousephenotype.org/data/genes/MGI:1196256
MGI:1196287	Dffb	Viable	http://www.mousephenotype.org/data/genes/MGI:1196287
MGI:1196293	Tubgcp4	Lethal	http://www.mousephenotype.org/data/genes/MGI:1196293
MGI:1196295	Ptpn20	Viable	http://www.mousephenotype.org/data/genes/MGI:1196295
MGI:1196297	Hgsnat	Viable	http://www.mousephenotype.org/data/genes/MGI:1196297
MGI:1196310	Angel2	Viable	http://www.mousephenotype.org/data/genes/MGI:1196310
MGI:1196316	R3hcc1l	Viable	http://www.mousephenotype.org/data/genes/MGI:1196316
MGI:1196326	Ncald	Viable	http://www.mousephenotype.org/data/genes/MGI:1196326
MGI:1196400	D16Ertd472e	Viable	http://www.mousephenotype.org/data/genes/MGI:1196400
MGI:1196405	Ctdspl2	Subviable	http://www.mousephenotype.org/data/genes/MGI:1196405
MGI:1196415	Tada1	Lethal	http://www.mousephenotype.org/data/genes/MGI:1196415
MGI:1196419	Ccpg1	Viable	http://www.mousephenotype.org/data/genes/MGI:1196419
MGI:1196429	Atg13	Lethal	http://www.mousephenotype.org/data/genes/MGI:1196429
MGI:1196431	D7Ertd443e	Viable	http://www.mousephenotype.org/data/genes/MGI:1196431
MGI:1196457	Atpif1	Viable	http://www.mousephenotype.org/data/genes/MGI:1196457
MGI:1196458	Scarb2	Viable	http://www.mousephenotype.org/data/genes/MGI:1196458
MGI:1196464	Adgre4	Viable	http://www.mousephenotype.org/data/genes/MGI:1196464
MGI:1196466	Dsg2	Viable	http://www.mousephenotype.org/data/genes/MGI:1196466
MGI:1196612	Mrpl23	Viable	http://www.mousephenotype.org/data/genes/MGI:1196612
MGI:1196616	Rbpjl	Viable	http://www.mousephenotype.org/data/genes/MGI:1196616
MGI:1197006	Pipox	Viable	http://www.mousephenotype.org/data/genes/MGI:1197006
MGI:1197010	Sumo1	Subviable	http://www.mousephenotype.org/data/genes/MGI:1197010
MGI:1197011	Kcns2	Viable	http://www.mousephenotype.org/data/genes/MGI:1197011
MGI:1197012	Aebp1	Lethal	http://www.mousephenotype.org/data/genes/MGI:1197012
MGI:1197013	Rasa3	Lethal	http://www.mousephenotype.org/data/genes/MGI:1197013
MGI:1197515	Irx1	Lethal	http://www.mousephenotype.org/data/genes/MGI:1197515
MGI:1197522	Irx3	Viable	http://www.mousephenotype.org/data/genes/MGI:1197522
MGI:1197523	Tmprss15	Viable	http://www.mousephenotype.org/data/genes/MGI:1197523
MGI:1197524	Pitpnm1	Viable	http://www.mousephenotype.org/data/genes/MGI:1197524
MGI:1197527	Top3a	Lethal	http://www.mousephenotype.org/data/genes/MGI:1197527
MGI:1201375	Rdh16	Viable	http://www.mousephenotype.org/data/genes/MGI:1201375
MGI:1201378	Anxa3	Viable	http://www.mousephenotype.org/data/genes/MGI:1201378
MGI:1201387	Nlk	Lethal	http://www.mousephenotype.org/data/genes/MGI:1201387
MGI:1201406	Slc10a2	Viable	http://www.mousephenotype.org/data/genes/MGI:1201406
MGI:1201671	Synj2	Viable	http://www.mousephenotype.org/data/genes/MGI:1201671
MGI:1201682	Kif20a	Lethal	http://www.mousephenotype.org/data/genes/MGI:1201682
MGI:1201683	Eomes	Lethal	http://www.mousephenotype.org/data/genes/MGI:1201683
MGI:1201692	Rabac1	Viable	http://www.mousephenotype.org/data/genes/MGI:1201692
MGI:1201778	Atp6v0d1	Lethal	http://www.mousephenotype.org/data/genes/MGI:1201778
MGI:1202295	Entpd6	Viable	http://www.mousephenotype.org/data/genes/MGI:1202295
MGI:1202296	Sorl1	Viable	http://www.mousephenotype.org/data/genes/MGI:1202296
MGI:1202298	Nmt2	Viable	http://www.mousephenotype.org/data/genes/MGI:1202298
MGI:1202301	Itch	Viable	http://www.mousephenotype.org/data/genes/MGI:1202301
MGI:1202302	Pms1	Viable	http://www.mousephenotype.org/data/genes/MGI:1202302
MGI:1202305	Vps72	Lethal	http://www.mousephenotype.org/data/genes/MGI:1202305
MGI:1202306	Hcrt	Viable	http://www.mousephenotype.org/data/genes/MGI:1202306
MGI:1202388	Gas7	Viable	http://www.mousephenotype.org/data/genes/MGI:1202388
MGI:1202394	Gif	Viable	http://www.mousephenotype.org/data/genes/MGI:1202394
MGI:1202395	Mmp8	Viable	http://www.mousephenotype.org/data/genes/MGI:1202395
MGI:1202398	Kera	Viable	http://www.mousephenotype.org/data/genes/MGI:1202398
MGI:1202400	Supt5	Lethal	http://www.mousephenotype.org/data/genes/MGI:1202400
MGI:1202710	Art4	Viable	http://www.mousephenotype.org/data/genes/MGI:1202710
MGI:1202717	Psen1	Lethal	http://www.mousephenotype.org/data/genes/MGI:1202717
MGI:1202876	Tcf7l1	Lethal	http://www.mousephenotype.org/data/genes/MGI:1202876
MGI:1202879	Tcf7l2	Lethal	http://www.mousephenotype.org/data/genes/MGI:1202879
MGI:1202882	Rhd	Viable	http://www.mousephenotype.org/data/genes/MGI:1202882
MGI:1203727	Sema6a	Subviable	http://www.mousephenotype.org/data/genes/MGI:1203727
MGI:1203729	Pik3c2a	Lethal	http://www.mousephenotype.org/data/genes/MGI:1203729
MGI:1203732	Slc16a2	Viable	http://www.mousephenotype.org/data/genes/MGI:1203732
MGI:1206586	Bap1	Lethal	http://www.mousephenotype.org/data/genes/MGI:1206586
MGI:1261415	Sgpl1	Lethal	http://www.mousephenotype.org/data/genes/MGI:1261415
MGI:1261422	Naga	Viable	http://www.mousephenotype.org/data/genes/MGI:1261422
MGI:1261433	Endog	Viable	http://www.mousephenotype.org/data/genes/MGI:1261433
MGI:1261436	Tbx10	Viable	http://www.mousephenotype.org/data/genes/MGI:1261436
MGI:1261768	Stbd1	Viable	http://www.mousephenotype.org/data/genes/MGI:1261768
MGI:1261771	Rnf24	Viable	http://www.mousephenotype.org/data/genes/MGI:1261771
MGI:1261797	Cdkn2aipnl	Viable	http://www.mousephenotype.org/data/genes/MGI:1261797
MGI:1261811	Myo15	Viable	http://www.mousephenotype.org/data/genes/MGI:1261811
MGI:1261827	Dnmt3a	Subviable | Viable	http://www.mousephenotype.org/data/genes/MGI:1261827
MGI:1261831	Hap1	Lethal	http://www.mousephenotype.org/data/genes/MGI:1261831
MGI:1261834	Wnt2b	Viable	http://www.mousephenotype.org/data/genes/MGI:1261834
MGI:1261845	Esyt2	Viable	http://www.mousephenotype.org/data/genes/MGI:1261845
MGI:1261847	Vrk1	Lethal	http://www.mousephenotype.org/data/genes/MGI:1261847
MGI:1261856	Ankle2	Subviable	http://www.mousephenotype.org/data/genes/MGI:1261856
MGI:1261910	Pibf1	Lethal	http://www.mousephenotype.org/data/genes/MGI:1261910
MGI:1270128	Usp12	Viable	http://www.mousephenotype.org/data/genes/MGI:1270128
MGI:1270129	Dnaja1	Subviable	http://www.mousephenotype.org/data/genes/MGI:1270129
MGI:1270150	Fam3b	Viable	http://www.mousephenotype.org/data/genes/MGI:1270150
MGI:1270153	Zfp106	Viable	http://www.mousephenotype.org/data/genes/MGI:1270153
MGI:1270841	Cry1	Viable	http://www.mousephenotype.org/data/genes/MGI:1270841
MGI:1270847	Eif4ebp3	Viable	http://www.mousephenotype.org/data/genes/MGI:1270847
MGI:1270848	Rasd1	Viable	http://www.mousephenotype.org/data/genes/MGI:1270848
MGI:1270850	Slc6a2	Subviable	http://www.mousephenotype.org/data/genes/MGI:1270850
MGI:1270857	Prss40	Viable	http://www.mousephenotype.org/data/genes/MGI:1270857
MGI:1270860	Plscr2	Viable	http://www.mousephenotype.org/data/genes/MGI:1270860
MGI:1270861	Il12rb2	Viable	http://www.mousephenotype.org/data/genes/MGI:1270861
MGI:1270862	Axin2	Lethal	http://www.mousephenotype.org/data/genes/MGI:1270862
MGI:1270863	Prep	Lethal	http://www.mousephenotype.org/data/genes/MGI:1270863
MGI:1274784	Adgrv1	Viable	http://www.mousephenotype.org/data/genes/MGI:1274784
MGI:1274790	Alox12e	Viable	http://www.mousephenotype.org/data/genes/MGI:1274790
MGI:1276107	Mmp16	Viable	http://www.mousephenotype.org/data/genes/MGI:1276107
MGI:1276109	Cldn1	Lethal	http://www.mousephenotype.org/data/genes/MGI:1276109
MGI:1276523	Ncoa1	Viable	http://www.mousephenotype.org/data/genes/MGI:1276523
MGI:1276535	Ncoa3	Subviable	http://www.mousephenotype.org/data/genes/MGI:1276535
MGI:1276575	Ptdss1	Viable	http://www.mousephenotype.org/data/genes/MGI:1276575
MGI:1276578	Gfi1b	Lethal	http://www.mousephenotype.org/data/genes/MGI:1276578
MGI:1277096	Ptp4a1	Viable	http://www.mousephenotype.org/data/genes/MGI:1277096
MGI:1277106	Gpr33	Viable	http://www.mousephenotype.org/data/genes/MGI:1277106
MGI:1277116	Pde8a	Viable	http://www.mousephenotype.org/data/genes/MGI:1277116
MGI:1277122	Rcn3	Lethal	http://www.mousephenotype.org/data/genes/MGI:1277122
MGI:1277150	Ldlrad4	Viable	http://www.mousephenotype.org/data/genes/MGI:1277150
MGI:1277162	Cdk6	Viable	http://www.mousephenotype.org/data/genes/MGI:1277162
MGI:1277163	Vax1	Subviable	http://www.mousephenotype.org/data/genes/MGI:1277163
MGI:1277167	Adgra1	Subviable | Viable	http://www.mousephenotype.org/data/genes/MGI:1277167
MGI:1277171	Dcx	Viable	http://www.mousephenotype.org/data/genes/MGI:1277171
MGI:1277180	Ifi27	Viable	http://www.mousephenotype.org/data/genes/MGI:1277180
MGI:1277184	D1Ertd622e	Subviable	http://www.mousephenotype.org/data/genes/MGI:1277184
MGI:1277201	Col13a1	Viable	http://www.mousephenotype.org/data/genes/MGI:1277201
MGI:1277225	Cnih2	Viable	http://www.mousephenotype.org/data/genes/MGI:1277225
MGI:1277956	Pycr2	Viable	http://www.mousephenotype.org/data/genes/MGI:1277956
MGI:1277959	Dlg4	Viable	http://www.mousephenotype.org/data/genes/MGI:1277959
MGI:1277960	Patj	Viable	http://www.mousephenotype.org/data/genes/MGI:1277960
MGI:1277991	Dach1	Lethal	http://www.mousephenotype.org/data/genes/MGI:1277991
MGI:1278321	Epc2	Lethal	http://www.mousephenotype.org/data/genes/MGI:1278321
MGI:1278328	Dnpep	Viable	http://www.mousephenotype.org/data/genes/MGI:1278328
MGI:1278343	Nipsnap2	Viable	http://www.mousephenotype.org/data/genes/MGI:1278343
MGI:1289155	Trmt1	Subviable	http://www.mousephenotype.org/data/genes/MGI:1289155
MGI:1289160	Mpzl2	Viable	http://www.mousephenotype.org/data/genes/MGI:1289160
MGI:1289164	Ncaph2	Lethal	http://www.mousephenotype.org/data/genes/MGI:1289164
MGI:1289168	Cd300lg	Viable	http://www.mousephenotype.org/data/genes/MGI:1289168
MGI:1289184	Setd3	Viable	http://www.mousephenotype.org/data/genes/MGI:1289184
MGI:1289192	Fbxo36	Viable	http://www.mousephenotype.org/data/genes/MGI:1289192
MGI:1289227	Zwint	Lethal	http://www.mousephenotype.org/data/genes/MGI:1289227
MGI:1289257	Gpd1l	Viable	http://www.mousephenotype.org/data/genes/MGI:1289257
MGI:1289263	Ccdc39	Subviable	http://www.mousephenotype.org/data/genes/MGI:1289263
MGI:1289265	Tbc1d22a	Viable	http://www.mousephenotype.org/data/genes/MGI:1289265
MGI:1289288	Slc52a2	Lethal	http://www.mousephenotype.org/data/genes/MGI:1289288
MGI:1289298	Knstrn	Viable	http://www.mousephenotype.org/data/genes/MGI:1289298
MGI:1289302	Ccdc59	Lethal	http://www.mousephenotype.org/data/genes/MGI:1289302
MGI:1289332	Eipr1	Lethal	http://www.mousephenotype.org/data/genes/MGI:1289332
MGI:1298216	Crygs	Viable	http://www.mousephenotype.org/data/genes/MGI:1298216
MGI:1298224	Pip5k1c	Lethal	http://www.mousephenotype.org/data/genes/MGI:1298224
MGI:1298232	Gzmk	Viable	http://www.mousephenotype.org/data/genes/MGI:1298232
MGI:1298377	Itgae	Viable	http://www.mousephenotype.org/data/genes/MGI:1298377
MGI:1298381	Ddt	Viable	http://www.mousephenotype.org/data/genes/MGI:1298381
MGI:1298386	Tpd52l1	Viable	http://www.mousephenotype.org/data/genes/MGI:1298386
MGI:1298393	Sh3pxd2a	Lethal	http://www.mousephenotype.org/data/genes/MGI:1298393
MGI:1306779	Ccl22	Subviable	http://www.mousephenotype.org/data/genes/MGI:1306779
MGI:1306801	Pcdh9	Subviable	http://www.mousephenotype.org/data/genes/MGI:1306801
MGI:1306803	Lhx6	Subviable	http://www.mousephenotype.org/data/genes/MGI:1306803
MGI:1306812	Zfp239	Viable	http://www.mousephenotype.org/data/genes/MGI:1306812
MGI:1306822	Dnajb3	Viable	http://www.mousephenotype.org/data/genes/MGI:1306822
MGI:1309453	Sart1	Lethal	http://www.mousephenotype.org/data/genes/MGI:1309453
MGI:1309468	Casq1	Viable	http://www.mousephenotype.org/data/genes/MGI:1309468
MGI:1309469	Casq2	Lethal	http://www.mousephenotype.org/data/genes/MGI:1309469
MGI:1309478	Baz1a	Viable	http://www.mousephenotype.org/data/genes/MGI:1309478
MGI:1309480	Rtf1	Lethal	http://www.mousephenotype.org/data/genes/MGI:1309480
MGI:1309511	Cdc7	Lethal	http://www.mousephenotype.org/data/genes/MGI:1309511
MGI:1309515	Gsta4	Viable	http://www.mousephenotype.org/data/genes/MGI:1309515
MGI:1309993	Krt31	Viable	http://www.mousephenotype.org/data/genes/MGI:1309993
MGI:1309999	Prkx	Viable	http://www.mousephenotype.org/data/genes/MGI:1309999
MGI:1312922	Casp12	Viable	http://www.mousephenotype.org/data/genes/MGI:1312922
MGI:1313259	Slfn1	Viable	http://www.mousephenotype.org/data/genes/MGI:1313259
MGI:1313261	Sptbn2	Viable	http://www.mousephenotype.org/data/genes/MGI:1313261
MGI:1313271	Stk16	Viable	http://www.mousephenotype.org/data/genes/MGI:1313271
MGI:1313286	Eif2b3	Lethal	http://www.mousephenotype.org/data/genes/MGI:1313286
MGI:1314872	Hipk2	Subviable	http://www.mousephenotype.org/data/genes/MGI:1314872
MGI:1314884	Tnfrsf1a	Viable	http://www.mousephenotype.org/data/genes/MGI:1314884
MGI:1315192	Lrrc23	Viable	http://www.mousephenotype.org/data/genes/MGI:1315192
MGI:1315195	Emg1	Lethal	http://www.mousephenotype.org/data/genes/MGI:1315195
MGI:1315201	Grcc10	Subviable	http://www.mousephenotype.org/data/genes/MGI:1315201
MGI:1315203	Slit1	Viable	http://www.mousephenotype.org/data/genes/MGI:1315203
MGI:1315204	Slc40a1	Lethal	http://www.mousephenotype.org/data/genes/MGI:1315204
MGI:1315208	P3h3	Viable	http://www.mousephenotype.org/data/genes/MGI:1315208
MGI:1316648	Ahnak	Subviable	http://www.mousephenotype.org/data/genes/MGI:1316648
MGI:1316652	Prmt2	Viable	http://www.mousephenotype.org/data/genes/MGI:1316652
MGI:1316658	Cyba	Viable	http://www.mousephenotype.org/data/genes/MGI:1316658
MGI:1316660	Cacng2	Viable	http://www.mousephenotype.org/data/genes/MGI:1316660
MGI:1316678	Rad1	Lethal	http://www.mousephenotype.org/data/genes/MGI:1316678
MGI:1316714	Cox7a1	Viable	http://www.mousephenotype.org/data/genes/MGI:1316714
MGI:1316727	Gspt2	Viable	http://www.mousephenotype.org/data/genes/MGI:1316727
MGI:1316742	Lgals7	Viable	http://www.mousephenotype.org/data/genes/MGI:1316742
MGI:1321151	Ptpru	Viable	http://www.mousephenotype.org/data/genes/MGI:1321151
MGI:1321161	Ppp2cb	Subviable	http://www.mousephenotype.org/data/genes/MGI:1321161
MGI:1321389	Vamp3	Subviable	http://www.mousephenotype.org/data/genes/MGI:1321389
MGI:1321393	Timeless	Lethal	http://www.mousephenotype.org/data/genes/MGI:1321393
MGI:1321394	Gdf2	Viable	http://www.mousephenotype.org/data/genes/MGI:1321394
MGI:1321402	Lcp2	Lethal	http://www.mousephenotype.org/data/genes/MGI:1321402
MGI:1328316	Cd83	Viable	http://www.mousephenotype.org/data/genes/MGI:1328316
MGI:1328317	Trex1	Viable	http://www.mousephenotype.org/data/genes/MGI:1328317
MGI:1328326	Wisp2	Viable	http://www.mousephenotype.org/data/genes/MGI:1328326
MGI:1328337	Orc1	Lethal	http://www.mousephenotype.org/data/genes/MGI:1328337
MGI:1328356	Rad9a	Lethal	http://www.mousephenotype.org/data/genes/MGI:1328356
MGI:1328357	Unc119	Viable	http://www.mousephenotype.org/data/genes/MGI:1328357
MGI:1328360	Arid3a	Lethal	http://www.mousephenotype.org/data/genes/MGI:1328360
MGI:1328366	Smarcb1	Lethal	http://www.mousephenotype.org/data/genes/MGI:1328366
MGI:1328368	Cdk9	Lethal	http://www.mousephenotype.org/data/genes/MGI:1328368
MGI:1329010	Slfn4	Viable	http://www.mousephenotype.org/data/genes/MGI:1329010
MGI:1329016	Sel1l	Lethal	http://www.mousephenotype.org/data/genes/MGI:1329016
MGI:1329021	Msh5	Viable	http://www.mousephenotype.org/data/genes/MGI:1329021
MGI:1329045	Tulp3	Lethal	http://www.mousephenotype.org/data/genes/MGI:1329045
MGI:1330237	Sprr3	Viable	http://www.mousephenotype.org/data/genes/MGI:1330237
MGI:1330238	Dpm2	Lethal	http://www.mousephenotype.org/data/genes/MGI:1330238
MGI:1330239	Dpm1	Lethal	http://www.mousephenotype.org/data/genes/MGI:1330239
MGI:1330288	Hyal3	Viable	http://www.mousephenotype.org/data/genes/MGI:1330288
MGI:1330290	Ovol1	Subviable	http://www.mousephenotype.org/data/genes/MGI:1330290
MGI:1330294	Hnrnpab	Subviable	http://www.mousephenotype.org/data/genes/MGI:1330294
MGI:1330302	Dyrk1b	Lethal	http://www.mousephenotype.org/data/genes/MGI:1330302
MGI:1330305	Trpm1	Viable	http://www.mousephenotype.org/data/genes/MGI:1330305
MGI:1330823	Slc25a14	Viable	http://www.mousephenotype.org/data/genes/MGI:1330823
MGI:1330826	Atp9a	Viable	http://www.mousephenotype.org/data/genes/MGI:1330826
MGI:1330838	Lgmn	Viable	http://www.mousephenotype.org/data/genes/MGI:1330838
MGI:1330842	Rasal1	Viable	http://www.mousephenotype.org/data/genes/MGI:1330842
MGI:1330861	Dclk1	Viable	http://www.mousephenotype.org/data/genes/MGI:1330861
MGI:1332234	Zfp148	Lethal	http://www.mousephenotype.org/data/genes/MGI:1332234
MGI:1332236	Cds2	Lethal	http://www.mousephenotype.org/data/genes/MGI:1332236
MGI:1332238	Bcl7b	Viable	http://www.mousephenotype.org/data/genes/MGI:1332238
MGI:1333745	Snapin	Lethal	http://www.mousephenotype.org/data/genes/MGI:1333745
MGI:1333776	Ahrr	Viable	http://www.mousephenotype.org/data/genes/MGI:1333776
MGI:1333777	Aqp3	Viable	http://www.mousephenotype.org/data/genes/MGI:1333777
MGI:1333782	Pld3	Viable	http://www.mousephenotype.org/data/genes/MGI:1333782
MGI:1333794	Mrpl22	Lethal	http://www.mousephenotype.org/data/genes/MGI:1333794
MGI:1333797	Ccr6	Viable	http://www.mousephenotype.org/data/genes/MGI:1333797
MGI:1333800	Il18bp	Viable	http://www.mousephenotype.org/data/genes/MGI:1333800
MGI:1333811	Mbd1	Viable	http://www.mousephenotype.org/data/genes/MGI:1333811
MGI:1333813	Mbd2	Viable	http://www.mousephenotype.org/data/genes/MGI:1333813
MGI:1333853	Hs3st3b1	Viable	http://www.mousephenotype.org/data/genes/MGI:1333853
MGI:1333856	Klf9	Viable	http://www.mousephenotype.org/data/genes/MGI:1333856
MGI:1333863	Pde3b	Viable	http://www.mousephenotype.org/data/genes/MGI:1333863
MGI:1333865	Rfxank	Viable	http://www.mousephenotype.org/data/genes/MGI:1333865
MGI:1333877	Gpr50	Viable	http://www.mousephenotype.org/data/genes/MGI:1333877
MGI:1334419	Cd5l	Viable	http://www.mousephenotype.org/data/genes/MGI:1334419
MGI:1334448	Aspm	Viable	http://www.mousephenotype.org/data/genes/MGI:1334448
MGI:1335088	Pstpip2	Viable	http://www.mousephenotype.org/data/genes/MGI:1335088
MGI:1336153	Prkag2	Viable	http://www.mousephenotype.org/data/genes/MGI:1336153
MGI:1336155	Lss	Lethal	http://www.mousephenotype.org/data/genes/MGI:1336155
MGI:1336166	Cflar	Lethal	http://www.mousephenotype.org/data/genes/MGI:1336166
MGI:1336167	Prkab1	Subviable | Viable	http://www.mousephenotype.org/data/genes/MGI:1336167
MGI:1336173	Prkaa2	Viable	http://www.mousephenotype.org/data/genes/MGI:1336173
MGI:1336185	Prkab2	Subviable	http://www.mousephenotype.org/data/genes/MGI:1336185
MGI:1336186	Agpat3	Subviable	http://www.mousephenotype.org/data/genes/MGI:1336186
MGI:1336187	Slc22a8	Viable	http://www.mousephenotype.org/data/genes/MGI:1336187
MGI:1336205	Fkbp1b	Viable	http://www.mousephenotype.org/data/genes/MGI:1336205
MGI:1336208	Kcnab3	Viable	http://www.mousephenotype.org/data/genes/MGI:1336208
MGI:1336209	Trappc10	Viable	http://www.mousephenotype.org/data/genes/MGI:1336209
MGI:1336879	Fkbp7	Viable	http://www.mousephenotype.org/data/genes/MGI:1336879
MGI:1336880	Eftud2	Lethal	http://www.mousephenotype.org/data/genes/MGI:1336880
MGI:1336882	Vamp8	Viable	http://www.mousephenotype.org/data/genes/MGI:1336882
MGI:1336885	Cd84	Viable	http://www.mousephenotype.org/data/genes/MGI:1336885
MGI:1336891	Slc6a20b	Viable	http://www.mousephenotype.org/data/genes/MGI:1336891
MGI:1336894	Mocs2	Lethal	http://www.mousephenotype.org/data/genes/MGI:1336894
MGI:1336993	Ap4e1	Viable | Subviable	http://www.mousephenotype.org/data/genes/MGI:1336993
MGI:1337006	Hapln1	Lethal	http://www.mousephenotype.org/data/genes/MGI:1337006
MGI:1337060	Ap3s2	Viable	http://www.mousephenotype.org/data/genes/MGI:1337060
MGI:1337062	Ap3s1	Viable	http://www.mousephenotype.org/data/genes/MGI:1337062
MGI:1337063	Ap4m1	Viable	http://www.mousephenotype.org/data/genes/MGI:1337063
MGI:1337100	Wdr1	Lethal	http://www.mousephenotype.org/data/genes/MGI:1337100
MGI:1337104	Eya4	Lethal	http://www.mousephenotype.org/data/genes/MGI:1337104
MGI:1337113	P2rx6	Viable	http://www.mousephenotype.org/data/genes/MGI:1337113
MGI:1337120	Slc7a7	Subviable	http://www.mousephenotype.org/data/genes/MGI:1337120
MGI:1337131	Rev3l	Lethal	http://www.mousephenotype.org/data/genes/MGI:1337131
MGI:1338002	Gdap1	Viable	http://www.mousephenotype.org/data/genes/MGI:1338002
MGI:1338011	Auh	Viable	http://www.mousephenotype.org/data/genes/MGI:1338011
MGI:1338015	Sort1	Subviable	http://www.mousephenotype.org/data/genes/MGI:1338015
MGI:1338017	Bex2	Viable	http://www.mousephenotype.org/data/genes/MGI:1338017
MGI:1338024	Mapk11	Viable	http://www.mousephenotype.org/data/genes/MGI:1338024
MGI:1338027	Gdf11	Lethal	http://www.mousephenotype.org/data/genes/MGI:1338027
MGI:1338035	Itgb8	Lethal	http://www.mousephenotype.org/data/genes/MGI:1338035
MGI:1338042	Pcdh10	Viable	http://www.mousephenotype.org/data/genes/MGI:1338042
MGI:1338049	Itsn2	Viable	http://www.mousephenotype.org/data/genes/MGI:1338049
MGI:1338071	Ikbkb	Subviable	http://www.mousephenotype.org/data/genes/MGI:1338071
MGI:1338755	Rnd2	Viable	http://www.mousephenotype.org/data/genes/MGI:1338755
MGI:1338756	Theg	Viable	http://www.mousephenotype.org/data/genes/MGI:1338756
MGI:1338759	Sec22b	Lethal	http://www.mousephenotype.org/data/genes/MGI:1338759
MGI:1338803	Aire	Viable	http://www.mousephenotype.org/data/genes/MGI:1338803
MGI:1338820	Bmp10	Lethal	http://www.mousephenotype.org/data/genes/MGI:1338820
MGI:1338850	Mthfd2	Subviable	http://www.mousephenotype.org/data/genes/MGI:1338850
MGI:1338859	P2rx4	Viable	http://www.mousephenotype.org/data/genes/MGI:1338859
MGI:1338871	Btrc	Viable	http://www.mousephenotype.org/data/genes/MGI:1338871
MGI:1338881	St14	Lethal	http://www.mousephenotype.org/data/genes/MGI:1338881
MGI:1338883	Gfpt2	Viable	http://www.mousephenotype.org/data/genes/MGI:1338883
MGI:1338888	Il18rap	Viable	http://www.mousephenotype.org/data/genes/MGI:1338888
MGI:1338890	Cacna2d3	Viable	http://www.mousephenotype.org/data/genes/MGI:1338890
MGI:1338891	Padi3	Viable	http://www.mousephenotype.org/data/genes/MGI:1338891
MGI:1338892	Padi2	Subviable	http://www.mousephenotype.org/data/genes/MGI:1338892
MGI:1338944	Acvr1b	Lethal	http://www.mousephenotype.org/data/genes/MGI:1338944
MGI:1339365	S1pr3	Viable	http://www.mousephenotype.org/data/genes/MGI:1339365
MGI:1339467	S100a6	Subviable	http://www.mousephenotype.org/data/genes/MGI:1339467
MGI:1339711	Myh1	Viable	http://www.mousephenotype.org/data/genes/MGI:1339711
MGI:1339755	Csf3r	Subviable	http://www.mousephenotype.org/data/genes/MGI:1339755
MGI:1339795	Smc3	Lethal	http://www.mousephenotype.org/data/genes/MGI:1339795
MGI:1339949	Adamts4	Viable	http://www.mousephenotype.org/data/genes/MGI:1339949
MGI:1339957	P2rx7	Viable	http://www.mousephenotype.org/data/genes/MGI:1339957
MGI:1339968	Cth	Viable	http://www.mousephenotype.org/data/genes/MGI:1339968
MGI:1339969	Gja10	Viable	http://www.mousephenotype.org/data/genes/MGI:1339969
MGI:1339972	Bhmt	Viable	http://www.mousephenotype.org/data/genes/MGI:1339972
MGI:1339975	Pak1	Viable	http://www.mousephenotype.org/data/genes/MGI:1339975
MGI:1339998	Efemp1	Viable	http://www.mousephenotype.org/data/genes/MGI:1339998
MGI:1340024	Aldh1l1	Viable	http://www.mousephenotype.org/data/genes/MGI:1340024
MGI:1340031	Nfkbil1	Viable	http://www.mousephenotype.org/data/genes/MGI:1340031
MGI:1340045	Zfp207	Lethal	http://www.mousephenotype.org/data/genes/MGI:1340045
MGI:1340094	Cxcl2	Viable	http://www.mousephenotype.org/data/genes/MGI:1340094
MGI:1340806	Parp1	Subviable	http://www.mousephenotype.org/data/genes/MGI:1340806
MGI:1341098	Chil4	Viable	http://www.mousephenotype.org/data/genes/MGI:1341098
MGI:1341155	Gldc	Lethal	http://www.mousephenotype.org/data/genes/MGI:1341155
MGI:1341157	Sox30	Viable	http://www.mousephenotype.org/data/genes/MGI:1341157
MGI:1341204	Aqp6	Viable	http://www.mousephenotype.org/data/genes/MGI:1341204
MGI:1341272	Col14a1	Viable	http://www.mousephenotype.org/data/genes/MGI:1341272
MGI:1341297	Dapk2	Viable	http://www.mousephenotype.org/data/genes/MGI:1341297
MGI:1341430	Myom1	Viable	http://www.mousephenotype.org/data/genes/MGI:1341430
MGI:1341628	Atrn	Viable	http://www.mousephenotype.org/data/genes/MGI:1341628
MGI:1341723	Kcnh3	Viable	http://www.mousephenotype.org/data/genes/MGI:1341723
MGI:1341724	Ggps1	Lethal	http://www.mousephenotype.org/data/genes/MGI:1341724
MGI:1341796	Pla2g2d	Viable	http://www.mousephenotype.org/data/genes/MGI:1341796
MGI:1341799	Ndrg1	Viable	http://www.mousephenotype.org/data/genes/MGI:1341799
MGI:1341818	Cnga3	Viable	http://www.mousephenotype.org/data/genes/MGI:1341818
MGI:1341828	St6galnac3	Viable	http://www.mousephenotype.org/data/genes/MGI:1341828
MGI:1341859	Gstz1	Viable	http://www.mousephenotype.org/data/genes/MGI:1341859
MGI:1341868	Rfc2	Lethal	http://www.mousephenotype.org/data/genes/MGI:1341868
MGI:1341878	Ehd1	Subviable	http://www.mousephenotype.org/data/genes/MGI:1341878
MGI:1341898	Nmur1	Viable	http://www.mousephenotype.org/data/genes/MGI:1341898
MGI:1341907	Fjx1	Viable	http://www.mousephenotype.org/data/genes/MGI:1341907
MGI:1342005	Mthfd1	Lethal	http://www.mousephenotype.org/data/genes/MGI:1342005
MGI:1342273	Gsto1	Viable	http://www.mousephenotype.org/data/genes/MGI:1342273
MGI:1342276	Mfap4	Viable	http://www.mousephenotype.org/data/genes/MGI:1342276
MGI:1342278	Unc13b	Subviable	http://www.mousephenotype.org/data/genes/MGI:1342278
MGI:1342279	Aicda	Viable	http://www.mousephenotype.org/data/genes/MGI:1342279
MGI:1342286	Flii	Lethal	http://www.mousephenotype.org/data/genes/MGI:1342286
MGI:1342294	Uri1	Viable	http://www.mousephenotype.org/data/genes/MGI:1342294
MGI:1342296	Stxbp4	Viable	http://www.mousephenotype.org/data/genes/MGI:1342296
MGI:1342542	Ikzf3	Viable	http://www.mousephenotype.org/data/genes/MGI:1342542
MGI:1342770	Lrrfip1	Subviable	http://www.mousephenotype.org/data/genes/MGI:1342770
MGI:1343044	Rbmx	Viable	http://www.mousephenotype.org/data/genes/MGI:1343044
MGI:1343050	Tnfrsf17	Viable	http://www.mousephenotype.org/data/genes/MGI:1343050
MGI:1343053	Actl7b	Viable	http://www.mousephenotype.org/data/genes/MGI:1343053
MGI:1343085	Spop	Lethal	http://www.mousephenotype.org/data/genes/MGI:1343085
MGI:1343086	Pkig	Viable	http://www.mousephenotype.org/data/genes/MGI:1343086
MGI:1343091	Hdac3	Lethal	http://www.mousephenotype.org/data/genes/MGI:1343091
MGI:1343094	Kat2b	Viable	http://www.mousephenotype.org/data/genes/MGI:1343094
MGI:1343124	Hpse	Viable	http://www.mousephenotype.org/data/genes/MGI:1343124
MGI:1343139	Ikzf4	Viable	http://www.mousephenotype.org/data/genes/MGI:1343139
MGI:1343142	Arpc1b	Viable	http://www.mousephenotype.org/data/genes/MGI:1343142
MGI:1343154	Dctn6	Lethal	http://www.mousephenotype.org/data/genes/MGI:1343154
MGI:1343161	Snf8	Lethal	http://www.mousephenotype.org/data/genes/MGI:1343161
MGI:1343166	Klk6	Viable	http://www.mousephenotype.org/data/genes/MGI:1343166
MGI:1343177	Calcoco2	Viable	http://www.mousephenotype.org/data/genes/MGI:1343177
MGI:1343180	Vgf	Viable	http://www.mousephenotype.org/data/genes/MGI:1343180
MGI:1343184	Samd9l	Viable	http://www.mousephenotype.org/data/genes/MGI:1343184
MGI:1343458	Trip6	Viable	http://www.mousephenotype.org/data/genes/MGI:1343458
MGI:1343489	Mpdz	Viable	http://www.mousephenotype.org/data/genes/MGI:1343489
MGI:1343498	Edar	Subviable	http://www.mousephenotype.org/data/genes/MGI:1343498
MGI:1344341	Car14	Viable	http://www.mousephenotype.org/data/genes/MGI:1344341
MGI:1344349	Rnf216	Viable	http://www.mousephenotype.org/data/genes/MGI:1344349
MGI:1344351	Dlg2	Viable	http://www.mousephenotype.org/data/genes/MGI:1344351
MGI:1344353	Katna1	Subviable	http://www.mousephenotype.org/data/genes/MGI:1344353
MGI:1344360	Hcst	Viable	http://www.mousephenotype.org/data/genes/MGI:1344360
MGI:1344361	Arih2	Lethal	http://www.mousephenotype.org/data/genes/MGI:1344361
MGI:1344367	Grem2	Subviable	http://www.mousephenotype.org/data/genes/MGI:1344367
MGI:1344370	Ndufc2	Viable	http://www.mousephenotype.org/data/genes/MGI:1344370
MGI:1344371	Nek3	Viable	http://www.mousephenotype.org/data/genes/MGI:1344371
MGI:1344380	Chd4	Lethal	http://www.mousephenotype.org/data/genes/MGI:1344380
MGI:1344388	Natd1	Viable	http://www.mousephenotype.org/data/genes/MGI:1344388
MGI:1344390	Oasl2	Viable	http://www.mousephenotype.org/data/genes/MGI:1344390
MGI:1344394	Lamc3	Viable	http://www.mousephenotype.org/data/genes/MGI:1344394
MGI:1344395	Chd3	Viable	http://www.mousephenotype.org/data/genes/MGI:1344395
MGI:1344401	Rnf144a	Viable	http://www.mousephenotype.org/data/genes/MGI:1344401
MGI:1344408	Pebp1	Viable	http://www.mousephenotype.org/data/genes/MGI:1344408
MGI:1344414	Sra1	Viable	http://www.mousephenotype.org/data/genes/MGI:1344414
MGI:1344416	Ash2l	Lethal	http://www.mousephenotype.org/data/genes/MGI:1344416
MGI:1344418	Cib1	Viable	http://www.mousephenotype.org/data/genes/MGI:1344418
MGI:1344588	Lypla1	Viable	http://www.mousephenotype.org/data/genes/MGI:1344588
MGI:1345148	Sep-03	Subviable	http://www.mousephenotype.org/data/genes/MGI:1345148
MGI:1345153	Pacsin2	Viable	http://www.mousephenotype.org/data/genes/MGI:1345153
MGI:1345162	Adam23	Lethal	http://www.mousephenotype.org/data/genes/MGI:1345162
MGI:1345189	Zfp119a	Viable	http://www.mousephenotype.org/data/genes/MGI:1345189
MGI:1345634	Amfr	Subviable	http://www.mousephenotype.org/data/genes/MGI:1345634
MGI:1345643	Sufu	Lethal	http://www.mousephenotype.org/data/genes/MGI:1345643
MGI:1345669	Gtf2h2	Lethal	http://www.mousephenotype.org/data/genes/MGI:1345669
MGI:1345961	Coro1a	Viable	http://www.mousephenotype.org/data/genes/MGI:1345961
MGI:1345964	Coro1c	Viable	http://www.mousephenotype.org/data/genes/MGI:1345964
MGI:1346013	Bves	Viable	http://www.mousephenotype.org/data/genes/MGI:1346013
MGI:1346016	Arhgef28	Viable	http://www.mousephenotype.org/data/genes/MGI:1346016
MGI:1346017	Clpx	Lethal	http://www.mousephenotype.org/data/genes/MGI:1346017
MGI:1346047	Gdf15	Viable	http://www.mousephenotype.org/data/genes/MGI:1346047
MGI:1346060	Tlr2	Viable	http://www.mousephenotype.org/data/genes/MGI:1346060
MGI:1346072	Psmf1	Lethal	http://www.mousephenotype.org/data/genes/MGI:1346072
MGI:1346078	Twf2	Viable	http://www.mousephenotype.org/data/genes/MGI:1346078
MGI:1346082	Jtb	Lethal	http://www.mousephenotype.org/data/genes/MGI:1346082
MGI:1346327	Fyb	Viable	http://www.mousephenotype.org/data/genes/MGI:1346327
MGI:1346328	Def6	Viable	http://www.mousephenotype.org/data/genes/MGI:1346328
MGI:1346329	Uts2	Viable	http://www.mousephenotype.org/data/genes/MGI:1346329
MGI:1346341	Rnf13	Viable	http://www.mousephenotype.org/data/genes/MGI:1346341
MGI:1346349	Sh3bp2	Viable	http://www.mousephenotype.org/data/genes/MGI:1346349
MGI:1346518	Scamp2	Viable	http://www.mousephenotype.org/data/genes/MGI:1346518
MGI:1346831	Esrra	Viable	http://www.mousephenotype.org/data/genes/MGI:1346831
MGI:1346858	Mapk1	Lethal	http://www.mousephenotype.org/data/genes/MGI:1346858
MGI:1346863	Mapk10	Viable	http://www.mousephenotype.org/data/genes/MGI:1346863
MGI:1346867	Map2k2	Viable	http://www.mousephenotype.org/data/genes/MGI:1346867
MGI:1346871	Map2k7	Lethal	http://www.mousephenotype.org/data/genes/MGI:1346871
MGI:1346872	Map3k1	Subviable	http://www.mousephenotype.org/data/genes/MGI:1346872
MGI:1346877	Map3k7	Lethal	http://www.mousephenotype.org/data/genes/MGI:1346877
MGI:1346878	Map3k8	Viable	http://www.mousephenotype.org/data/genes/MGI:1346878
MGI:1346879	Map3k10	Viable	http://www.mousephenotype.org/data/genes/MGI:1346879
MGI:1347004	Mapkbp1	Viable	http://www.mousephenotype.org/data/genes/MGI:1347004
MGI:1347008	Plod3	Lethal	http://www.mousephenotype.org/data/genes/MGI:1347008
MGI:1347054	Gnpda1	Lethal	http://www.mousephenotype.org/data/genes/MGI:1347054
MGI:1347058	Hsf4	Viable	http://www.mousephenotype.org/data/genes/MGI:1347058
MGI:1347059	Decr2	Viable	http://www.mousephenotype.org/data/genes/MGI:1347059
MGI:1347061	Abcg2	Viable	http://www.mousephenotype.org/data/genes/MGI:1347061
MGI:1347062	Creb3l1	Viable	http://www.mousephenotype.org/data/genes/MGI:1347062
MGI:1347071	Zfp260	Subviable	http://www.mousephenotype.org/data/genes/MGI:1347071
MGI:1347072	Nubp2	Lethal	http://www.mousephenotype.org/data/genes/MGI:1347072
MGI:1347081	Poli	Viable	http://www.mousephenotype.org/data/genes/MGI:1347081
MGI:1347093	Fto	Viable	http://www.mousephenotype.org/data/genes/MGI:1347093
MGI:1347094	Parg	Lethal	http://www.mousephenotype.org/data/genes/MGI:1347094
MGI:1347249	Psg16	Viable	http://www.mousephenotype.org/data/genes/MGI:1347249
MGI:1347343	Usp5	Lethal	http://www.mousephenotype.org/data/genes/MGI:1347343
MGI:1347352	Hunk	Viable	http://www.mousephenotype.org/data/genes/MGI:1347352
MGI:1347353	Atp2b3	Viable	http://www.mousephenotype.org/data/genes/MGI:1347353
MGI:1347355	Slc7a11	Viable	http://www.mousephenotype.org/data/genes/MGI:1347355
MGI:1347357	Pnck	Viable	http://www.mousephenotype.org/data/genes/MGI:1347357
MGI:1347361	Mmp23	Viable	http://www.mousephenotype.org/data/genes/MGI:1347361
MGI:1349164	Sdc4	Viable	http://www.mousephenotype.org/data/genes/MGI:1349164
MGI:1349165	Sdc2	Viable	http://www.mousephenotype.org/data/genes/MGI:1349165
MGI:1349215	Abcd1	Viable	http://www.mousephenotype.org/data/genes/MGI:1349215
MGI:1349216	Abcd3	Viable	http://www.mousephenotype.org/data/genes/MGI:1349216
MGI:1349403	B3galt1	Viable	http://www.mousephenotype.org/data/genes/MGI:1349403
MGI:1349417	Zfp346	Subviable	http://www.mousephenotype.org/data/genes/MGI:1349417
MGI:1349429	Arl2bp	Viable	http://www.mousephenotype.org/data/genes/MGI:1349429
MGI:1349441	Mecr	Lethal	http://www.mousephenotype.org/data/genes/MGI:1349441
MGI:1349444	Haao	Viable	http://www.mousephenotype.org/data/genes/MGI:1349444
MGI:1349448	Cenph	Lethal	http://www.mousephenotype.org/data/genes/MGI:1349448
MGI:1349457	Serinc3	Viable	http://www.mousephenotype.org/data/genes/MGI:1349457
MGI:1349461	B3galt2	Subviable	http://www.mousephenotype.org/data/genes/MGI:1349461
MGI:1349473	Ppp2r5e	Viable	http://www.mousephenotype.org/data/genes/MGI:1349473
MGI:1349660	Pla2g2e	Viable	http://www.mousephenotype.org/data/genes/MGI:1349660
MGI:1349669	Spo11	Viable	http://www.mousephenotype.org/data/genes/MGI:1349669
MGI:1350341	Sgsh	Viable	http://www.mousephenotype.org/data/genes/MGI:1350341
MGI:1350923	Sh3d19	Viable	http://www.mousephenotype.org/data/genes/MGI:1350923
MGI:1350924	Irf5	Viable	http://www.mousephenotype.org/data/genes/MGI:1350924
MGI:1350928	Aoah	Viable	http://www.mousephenotype.org/data/genes/MGI:1350928
MGI:1350930	Srp9	Lethal	http://www.mousephenotype.org/data/genes/MGI:1350930
MGI:1350985	Zfp275	Viable	http://www.mousephenotype.org/data/genes/MGI:1350985
MGI:1351327	Pla2g7	Viable	http://www.mousephenotype.org/data/genes/MGI:1351327
MGI:1351328	Dbf4	Lethal	http://www.mousephenotype.org/data/genes/MGI:1351328
MGI:1351334	Syn3	Viable	http://www.mousephenotype.org/data/genes/MGI:1351334
MGI:1351335	Atp1a4	Viable	http://www.mousephenotype.org/data/genes/MGI:1351335
MGI:1351340	Grm3	Viable	http://www.mousephenotype.org/data/genes/MGI:1351340
MGI:1351343	Grm6	Viable	http://www.mousephenotype.org/data/genes/MGI:1351343
MGI:1351344	Grm7	Viable	http://www.mousephenotype.org/data/genes/MGI:1351344
MGI:1351345	Grm8	Viable	http://www.mousephenotype.org/data/genes/MGI:1351345
MGI:1351351	Casr	Lethal	http://www.mousephenotype.org/data/genes/MGI:1351351
MGI:1351475	Golga5	Viable	http://www.mousephenotype.org/data/genes/MGI:1351475
MGI:1351481	Pdk4	Viable	http://www.mousephenotype.org/data/genes/MGI:1351481
MGI:1351500	Nup62	Lethal	http://www.mousephenotype.org/data/genes/MGI:1351500
MGI:1351597	Atp5l	Lethal	http://www.mousephenotype.org/data/genes/MGI:1351597
MGI:1351599	Dusp13	Viable	http://www.mousephenotype.org/data/genes/MGI:1351599
MGI:1351611	Exoc6	Subviable	http://www.mousephenotype.org/data/genes/MGI:1351611
MGI:1351614	Gyg	Lethal	http://www.mousephenotype.org/data/genes/MGI:1351614
MGI:1351617	Abca3	Lethal	http://www.mousephenotype.org/data/genes/MGI:1351617
MGI:1351619	Abcb11	Subviable	http://www.mousephenotype.org/data/genes/MGI:1351619
MGI:1351627	Pdhx	Lethal	http://www.mousephenotype.org/data/genes/MGI:1351627
MGI:1351628	Rps26	Viable	http://www.mousephenotype.org/data/genes/MGI:1351628
MGI:1351644	Abcc5	Viable	http://www.mousephenotype.org/data/genes/MGI:1351644
MGI:1351645	Prmt5	Lethal	http://www.mousephenotype.org/data/genes/MGI:1351645
MGI:1351646	Abca7	Viable	http://www.mousephenotype.org/data/genes/MGI:1351646
MGI:1351661	Akr1c12	Viable	http://www.mousephenotype.org/data/genes/MGI:1351661
MGI:1351663	Skp2	Viable	http://www.mousephenotype.org/data/genes/MGI:1351663
MGI:1351668	Abca8b	Viable	http://www.mousephenotype.org/data/genes/MGI:1351668
MGI:1351869	Pdxk	Lethal	http://www.mousephenotype.org/data/genes/MGI:1351869
MGI:1351872	Slco2b1	Viable	http://www.mousephenotype.org/data/genes/MGI:1351872
MGI:1352447	Abcc2	Viable	http://www.mousephenotype.org/data/genes/MGI:1352447
MGI:1352449	Cxcl9	Viable	http://www.mousephenotype.org/data/genes/MGI:1352449
MGI:1352451	Nr2f1	Lethal	http://www.mousephenotype.org/data/genes/MGI:1352451
MGI:1352459	Nr6a1	Lethal	http://www.mousephenotype.org/data/genes/MGI:1352459
MGI:1352462	Nr1h3	Viable	http://www.mousephenotype.org/data/genes/MGI:1352462
MGI:1352466	Nr2c2	Subviable	http://www.mousephenotype.org/data/genes/MGI:1352466
MGI:1352480	Igfbp7	Viable	http://www.mousephenotype.org/data/genes/MGI:1352480
MGI:1352490	Capn11	Viable	http://www.mousephenotype.org/data/genes/MGI:1352490
MGI:1352493	Bag3	Lethal	http://www.mousephenotype.org/data/genes/MGI:1352493
MGI:1352504	Hip1r	Viable	http://www.mousephenotype.org/data/genes/MGI:1352504
MGI:1352745	Fscn1	Subviable	http://www.mousephenotype.org/data/genes/MGI:1352745
MGI:1352748	Dpf1	Viable	http://www.mousephenotype.org/data/genes/MGI:1352748
MGI:1352750	Cabp1	Viable	http://www.mousephenotype.org/data/genes/MGI:1352750
MGI:1352751	Ninj2	Viable	http://www.mousephenotype.org/data/genes/MGI:1352751
MGI:1352757	Iqgap1	Viable	http://www.mousephenotype.org/data/genes/MGI:1352757
MGI:1352760	Hdgfl3	Viable	http://www.mousephenotype.org/data/genes/MGI:1352760
MGI:1353426	Reg3d	Viable	http://www.mousephenotype.org/data/genes/MGI:1353426
MGI:1353431	Pcsk1n	Viable	http://www.mousephenotype.org/data/genes/MGI:1353431
MGI:1353435	Fbxw2	Viable	http://www.mousephenotype.org/data/genes/MGI:1353435
MGI:1353451	Aldh3a1	Viable	http://www.mousephenotype.org/data/genes/MGI:1353451
MGI:1353455	Mlh3	Viable	http://www.mousephenotype.org/data/genes/MGI:1353455
MGI:1353460	Fkbp3	Viable	http://www.mousephenotype.org/data/genes/MGI:1353460
MGI:1353467	Cttnbp2	Viable	http://www.mousephenotype.org/data/genes/MGI:1353467
MGI:1353495	Slc25a4	Viable	http://www.mousephenotype.org/data/genes/MGI:1353495
MGI:1353498	Slc25a3	Lethal	http://www.mousephenotype.org/data/genes/MGI:1353498
MGI:1353510	Arhgef1	Subviable	http://www.mousephenotype.org/data/genes/MGI:1353510
MGI:1353511	Sspn	Viable	http://www.mousephenotype.org/data/genes/MGI:1353511
MGI:1353563	Snai3	Viable	http://www.mousephenotype.org/data/genes/MGI:1353563
MGI:1353576	Pik3cg	Viable	http://www.mousephenotype.org/data/genes/MGI:1353576
MGI:1353578	Pttg1	Viable	http://www.mousephenotype.org/data/genes/MGI:1353578
MGI:1353586	Lmo7	Viable	http://www.mousephenotype.org/data/genes/MGI:1353586
MGI:1353606	Siva1	Viable	http://www.mousephenotype.org/data/genes/MGI:1353606
MGI:1353624	Apln	Viable	http://www.mousephenotype.org/data/genes/MGI:1353624
MGI:1353633	Fus	Lethal	http://www.mousephenotype.org/data/genes/MGI:1353633
MGI:1353635	Lmcd1	Viable	http://www.mousephenotype.org/data/genes/MGI:1353635
MGI:1353653	Glrx3	Lethal	http://www.mousephenotype.org/data/genes/MGI:1353653
MGI:1353655	Usp25	Viable	http://www.mousephenotype.org/data/genes/MGI:1353655
MGI:1353665	Usp21	Viable	http://www.mousephenotype.org/data/genes/MGI:1353665
MGI:1354696	Fbxo8	Viable	http://www.mousephenotype.org/data/genes/MGI:1354696
MGI:1354697	Fbxl8	Viable	http://www.mousephenotype.org/data/genes/MGI:1354697
MGI:1354708	Fbxo31	Viable	http://www.mousephenotype.org/data/genes/MGI:1354708
MGI:1354713	Acsl4	Subviable	http://www.mousephenotype.org/data/genes/MGI:1354713
MGI:1354724	Sacs	Viable	http://www.mousephenotype.org/data/genes/MGI:1354724
MGI:1354735	Atp11a	Lethal	http://www.mousephenotype.org/data/genes/MGI:1354735
MGI:1354738	Fbxl12	Viable	http://www.mousephenotype.org/data/genes/MGI:1354738
MGI:1354742	Synrg	Lethal	http://www.mousephenotype.org/data/genes/MGI:1354742
MGI:1354744	Fbxo44	Viable	http://www.mousephenotype.org/data/genes/MGI:1354744
MGI:1354755	Fbxo15	Viable	http://www.mousephenotype.org/data/genes/MGI:1354755
MGI:1354910	Socs1	Lethal	http://www.mousephenotype.org/data/genes/MGI:1354910
MGI:1354944	Orc3	Lethal	http://www.mousephenotype.org/data/genes/MGI:1354944
MGI:1354947	Polg2	Lethal	http://www.mousephenotype.org/data/genes/MGI:1354947
MGI:1354954	Nt5c	Viable	http://www.mousephenotype.org/data/genes/MGI:1354954
MGI:1354956	Tfr2	Viable	http://www.mousephenotype.org/data/genes/MGI:1354956
MGI:1354961	Synj1	Lethal	http://www.mousephenotype.org/data/genes/MGI:1354961
MGI:1354963	Dkkl1	Viable	http://www.mousephenotype.org/data/genes/MGI:1354963
MGI:1355311	Stag3	Viable	http://www.mousephenotype.org/data/genes/MGI:1355311
MGI:1355319	Exosc9	Lethal	http://www.mousephenotype.org/data/genes/MGI:1355319
MGI:1355321	Chek2	Viable	http://www.mousephenotype.org/data/genes/MGI:1355321
MGI:1355335	Tmod2	Viable	http://www.mousephenotype.org/data/genes/MGI:1355335
MGI:1855697	Atp5e	Lethal	http://www.mousephenotype.org/data/genes/MGI:1855697
MGI:1855699	Vti1a	Viable	http://www.mousephenotype.org/data/genes/MGI:1855699
MGI:1855700	Pcdh12	Viable	http://www.mousephenotype.org/data/genes/MGI:1855700
MGI:1858178	Usp2	Viable	http://www.mousephenotype.org/data/genes/MGI:1858178
MGI:1858193	Folh1	Viable	http://www.mousephenotype.org/data/genes/MGI:1858193
MGI:1858200	Prg3	Viable	http://www.mousephenotype.org/data/genes/MGI:1858200
MGI:1858202	Rab11a	Lethal	http://www.mousephenotype.org/data/genes/MGI:1858202
MGI:1858210	Stx7	Viable	http://www.mousephenotype.org/data/genes/MGI:1858210
MGI:1858211	Zranb2	Lethal	http://www.mousephenotype.org/data/genes/MGI:1858211
MGI:1858213	Clpp	Viable	http://www.mousephenotype.org/data/genes/MGI:1858213
MGI:1858215	Rwdd2b	Viable	http://www.mousephenotype.org/data/genes/MGI:1858215
MGI:1858225	Tuba8	Viable	http://www.mousephenotype.org/data/genes/MGI:1858225
MGI:1858227	Cdkl2	Viable	http://www.mousephenotype.org/data/genes/MGI:1858227
MGI:1858231	Pkd2l2	Viable	http://www.mousephenotype.org/data/genes/MGI:1858231
MGI:1858232	Nudt5	Viable	http://www.mousephenotype.org/data/genes/MGI:1858232
MGI:1858233	Nphp1	Viable	http://www.mousephenotype.org/data/genes/MGI:1858233
MGI:1858259	Tomm40	Lethal	http://www.mousephenotype.org/data/genes/MGI:1858259
MGI:1858275	Svs2	Viable	http://www.mousephenotype.org/data/genes/MGI:1858275
MGI:1858313	Uba2	Lethal	http://www.mousephenotype.org/data/genes/MGI:1858313
MGI:1858418	Ramp1	Viable	http://www.mousephenotype.org/data/genes/MGI:1858418
MGI:1858420	Mcrs1	Lethal	http://www.mousephenotype.org/data/genes/MGI:1858420
MGI:1858430	Scarf2	Viable	http://www.mousephenotype.org/data/genes/MGI:1858430
MGI:1858494	Bok	Viable	http://www.mousephenotype.org/data/genes/MGI:1858494
MGI:1858896	Spast	Viable	http://www.mousephenotype.org/data/genes/MGI:1858896
MGI:1858910	Jmjd6	Lethal	http://www.mousephenotype.org/data/genes/MGI:1858910
MGI:1858943	Arl6ip1	Viable	http://www.mousephenotype.org/data/genes/MGI:1858943
MGI:1858952	Arhgef5	Viable	http://www.mousephenotype.org/data/genes/MGI:1858952
MGI:1858961	Prc1	Lethal	http://www.mousephenotype.org/data/genes/MGI:1858961
MGI:1859026	Cnot4	Lethal	http://www.mousephenotype.org/data/genes/MGI:1859026
MGI:1859149	Epb41l4b	Viable	http://www.mousephenotype.org/data/genes/MGI:1859149
MGI:1859150	Akap7	Viable	http://www.mousephenotype.org/data/genes/MGI:1859150
MGI:1859152	Pla2g6	Viable	http://www.mousephenotype.org/data/genes/MGI:1859152
MGI:1859162	Rnf10	Viable | Subviable	http://www.mousephenotype.org/data/genes/MGI:1859162
MGI:1859181	Prss16	Viable	http://www.mousephenotype.org/data/genes/MGI:1859181
MGI:1859183	Smarcal1	Viable	http://www.mousephenotype.org/data/genes/MGI:1859183
MGI:1859212	Irf7	Viable	http://www.mousephenotype.org/data/genes/MGI:1859212
MGI:1859214	Pmm2	Lethal	http://www.mousephenotype.org/data/genes/MGI:1859214
MGI:1859217	Dnal4	Subviable	http://www.mousephenotype.org/data/genes/MGI:1859217
MGI:1859293	Atxn10	Lethal	http://www.mousephenotype.org/data/genes/MGI:1859293
MGI:1859328	Cpsf3	Lethal | Subviable	http://www.mousephenotype.org/data/genes/MGI:1859328
MGI:1859333	Nfat5	Subviable	http://www.mousephenotype.org/data/genes/MGI:1859333
MGI:1859384	Hpgds	Viable	http://www.mousephenotype.org/data/genes/MGI:1859384
MGI:1859545	Syt7	Viable	http://www.mousephenotype.org/data/genes/MGI:1859545
MGI:1859606	Wdr45	Viable	http://www.mousephenotype.org/data/genes/MGI:1859606
MGI:1859607	Praf2	Viable	http://www.mousephenotype.org/data/genes/MGI:1859607
MGI:1859619	Ccdc120	Viable	http://www.mousephenotype.org/data/genes/MGI:1859619
MGI:1859648	Ftsj1	Viable	http://www.mousephenotype.org/data/genes/MGI:1859648
MGI:1859660	Atp8b2	Subviable	http://www.mousephenotype.org/data/genes/MGI:1859660
MGI:1859866	Cdc20	Lethal	http://www.mousephenotype.org/data/genes/MGI:1859866
MGI:1860040	Trim3	Viable	http://www.mousephenotype.org/data/genes/MGI:1860040
MGI:1860055	Panx1	Viable	http://www.mousephenotype.org/data/genes/MGI:1860055
MGI:1860075	Ppt2	Viable	http://www.mousephenotype.org/data/genes/MGI:1860075
MGI:1860086	Crlf3	Viable	http://www.mousephenotype.org/data/genes/MGI:1860086
MGI:1860093	Stard10	Viable	http://www.mousephenotype.org/data/genes/MGI:1860093
MGI:1860130	Npffr2	Viable	http://www.mousephenotype.org/data/genes/MGI:1860130
MGI:1860137	Gp9	Viable	http://www.mousephenotype.org/data/genes/MGI:1860137
MGI:1860138	Gtpbp2	Subviable	http://www.mousephenotype.org/data/genes/MGI:1860138
MGI:1860188	Snx3	Lethal	http://www.mousephenotype.org/data/genes/MGI:1860188
MGI:1860191	Polm	Viable	http://www.mousephenotype.org/data/genes/MGI:1860191
MGI:1860418	Nagk	Viable	http://www.mousephenotype.org/data/genes/MGI:1860418
MGI:1860484	Pbsn	Viable	http://www.mousephenotype.org/data/genes/MGI:1860484
MGI:1860490	Uevld	Viable	http://www.mousephenotype.org/data/genes/MGI:1860490
MGI:1860493	Arhgef7	Lethal	http://www.mousephenotype.org/data/genes/MGI:1860493
MGI:1860511	Heyl	Viable	http://www.mousephenotype.org/data/genes/MGI:1860511
MGI:1860775	Actr8	Lethal	http://www.mousephenotype.org/data/genes/MGI:1860775
MGI:1860776	Chdh	Viable	http://www.mousephenotype.org/data/genes/MGI:1860776
MGI:1861099	Ubr2	Subviable	http://www.mousephenotype.org/data/genes/MGI:1861099
MGI:1861305	Fntb	Lethal	http://www.mousephenotype.org/data/genes/MGI:1861305
MGI:1861379	Klk4	Viable	http://www.mousephenotype.org/data/genes/MGI:1861379
MGI:1861452	Pigo	Lethal	http://www.mousephenotype.org/data/genes/MGI:1861452
MGI:1861457	Dynll1	Lethal	http://www.mousephenotype.org/data/genes/MGI:1861457
MGI:1861607	Gbf1	Lethal	http://www.mousephenotype.org/data/genes/MGI:1861607
MGI:1861622	Aldh9a1	Viable	http://www.mousephenotype.org/data/genes/MGI:1861622
MGI:1861676	Nme6	Lethal	http://www.mousephenotype.org/data/genes/MGI:1861676
MGI:1861694	Cited4	Viable	http://www.mousephenotype.org/data/genes/MGI:1861694
MGI:1861722	Aldh1a3	Lethal	http://www.mousephenotype.org/data/genes/MGI:1861722
MGI:1861728	Wwp1	Viable	http://www.mousephenotype.org/data/genes/MGI:1861728
MGI:1861729	Abcb9	Viable	http://www.mousephenotype.org/data/genes/MGI:1861729
MGI:1861733	Pcnx3	Viable	http://www.mousephenotype.org/data/genes/MGI:1861733
MGI:1861749	Nom1	Lethal	http://www.mousephenotype.org/data/genes/MGI:1861749
MGI:1861755	Nsmf	Viable	http://www.mousephenotype.org/data/genes/MGI:1861755
MGI:1861774	Rbms1	Lethal	http://www.mousephenotype.org/data/genes/MGI:1861774
MGI:1861899	Htr3b	Viable	http://www.mousephenotype.org/data/genes/MGI:1861899
MGI:1861901	Mast1	Viable	http://www.mousephenotype.org/data/genes/MGI:1861901
MGI:1888712	Ppbp	Viable	http://www.mousephenotype.org/data/genes/MGI:1888712
MGI:1888897	Cyp2c23	Viable	http://www.mousephenotype.org/data/genes/MGI:1888897
MGI:1888908	Aldh18a1	Lethal	http://www.mousephenotype.org/data/genes/MGI:1888908
MGI:1888921	P3h1	Viable	http://www.mousephenotype.org/data/genes/MGI:1888921
MGI:1888939	Sep-06	Viable	http://www.mousephenotype.org/data/genes/MGI:1888939
MGI:1888978	Ntn4	Viable	http://www.mousephenotype.org/data/genes/MGI:1888978
MGI:1888981	Rexo2	Lethal	http://www.mousephenotype.org/data/genes/MGI:1888981
MGI:1888986	Dlg3	Viable	http://www.mousephenotype.org/data/genes/MGI:1888986
MGI:1888998	Usp29	Viable	http://www.mousephenotype.org/data/genes/MGI:1888998
MGI:1888999	Angptl4	Viable	http://www.mousephenotype.org/data/genes/MGI:1888999
MGI:1889011	Sncb	Viable	http://www.mousephenotype.org/data/genes/MGI:1889011
MGI:1889272	Cadm1	Viable	http://www.mousephenotype.org/data/genes/MGI:1889272
MGI:1889286	Cbln3	Viable	http://www.mousephenotype.org/data/genes/MGI:1889286
MGI:1889336	Adck2	Viable	http://www.mousephenotype.org/data/genes/MGI:1889336
MGI:1889549	Txnip	Viable	http://www.mousephenotype.org/data/genes/MGI:1889549
MGI:1889575	Adar	Lethal	http://www.mousephenotype.org/data/genes/MGI:1889575
MGI:1889595	Ppp1r1a	Viable	http://www.mousephenotype.org/data/genes/MGI:1889595
MGI:1889619	Cts6	Viable	http://www.mousephenotype.org/data/genes/MGI:1889619
MGI:1889802	Hibadh	Viable	http://www.mousephenotype.org/data/genes/MGI:1889802
MGI:1889810	Gp6	Viable	http://www.mousephenotype.org/data/genes/MGI:1889810
MGI:1889817	Repin1	Viable	http://www.mousephenotype.org/data/genes/MGI:1889817
MGI:1890077	Foxo1	Lethal	http://www.mousephenotype.org/data/genes/MGI:1890077
MGI:1890081	Foxo3	Viable	http://www.mousephenotype.org/data/genes/MGI:1890081
MGI:1890156	Stx8	Viable	http://www.mousephenotype.org/data/genes/MGI:1890156
MGI:1890215	Rnf25	Viable	http://www.mousephenotype.org/data/genes/MGI:1890215
MGI:1890218	Akap10	Subviable	http://www.mousephenotype.org/data/genes/MGI:1890218
MGI:1890258	Tas2r116	Viable	http://www.mousephenotype.org/data/genes/MGI:1890258
MGI:1890359	Igf2bp3	Viable	http://www.mousephenotype.org/data/genes/MGI:1890359
MGI:1890380	Kptn	Viable	http://www.mousephenotype.org/data/genes/MGI:1890380
MGI:1890391	Fstl3	Viable	http://www.mousephenotype.org/data/genes/MGI:1890391
MGI:1890396	Suv39h2	Viable	http://www.mousephenotype.org/data/genes/MGI:1890396
MGI:1890473	Il20	Viable	http://www.mousephenotype.org/data/genes/MGI:1890473
MGI:1890476	Rad18	Viable	http://www.mousephenotype.org/data/genes/MGI:1890476
MGI:1890494	Laptm4b	Subviable	http://www.mousephenotype.org/data/genes/MGI:1890494
MGI:1890496	Elac2	Lethal	http://www.mousephenotype.org/data/genes/MGI:1890496
MGI:1890520	Vps4a	Lethal	http://www.mousephenotype.org/data/genes/MGI:1890520
MGI:1890564	Rcan1	Viable	http://www.mousephenotype.org/data/genes/MGI:1890564
MGI:1890577	Srsf4	Subviable	http://www.mousephenotype.org/data/genes/MGI:1890577
MGI:1890602	Gabarapl2	Lethal	http://www.mousephenotype.org/data/genes/MGI:1890602
MGI:1890615	Panx2	Viable	http://www.mousephenotype.org/data/genes/MGI:1890615
MGI:1890645	Nek7	Lethal	http://www.mousephenotype.org/data/genes/MGI:1890645
MGI:1890651	Brwd1	Viable	http://www.mousephenotype.org/data/genes/MGI:1890651
MGI:1890659	Trim39	Viable	http://www.mousephenotype.org/data/genes/MGI:1890659
MGI:1890662	Slc9a3r2	Viable	http://www.mousephenotype.org/data/genes/MGI:1890662
MGI:1890682	Evi2b	Viable	http://www.mousephenotype.org/data/genes/MGI:1890682
MGI:1890773	Actn4	Subviable	http://www.mousephenotype.org/data/genes/MGI:1890773
MGI:1891017	Zfpl1	Viable	http://www.mousephenotype.org/data/genes/MGI:1891017
MGI:1891112	Gmds	Viable	http://www.mousephenotype.org/data/genes/MGI:1891112
MGI:1891123	Kcne2	Viable	http://www.mousephenotype.org/data/genes/MGI:1891123
MGI:1891214	Lhfpl1	Viable	http://www.mousephenotype.org/data/genes/MGI:1891214
MGI:1891259	Lrat	Subviable	http://www.mousephenotype.org/data/genes/MGI:1891259
MGI:1891307	Ubn1	Viable	http://www.mousephenotype.org/data/genes/MGI:1891307
MGI:1891338	Srpk3	Viable	http://www.mousephenotype.org/data/genes/MGI:1891338
MGI:1891341	Lpin2	Subviable	http://www.mousephenotype.org/data/genes/MGI:1891341
MGI:1891342	Lpin3	Viable	http://www.mousephenotype.org/data/genes/MGI:1891342
MGI:1891351	Spock2	Viable	http://www.mousephenotype.org/data/genes/MGI:1891351
MGI:1891369	Capn12	Viable	http://www.mousephenotype.org/data/genes/MGI:1891369
MGI:1891372	Bbox1	Viable | Subviable	http://www.mousephenotype.org/data/genes/MGI:1891372
MGI:1891374	Brdt	Viable	http://www.mousephenotype.org/data/genes/MGI:1891374
MGI:1891410	Pacsin3	Viable	http://www.mousephenotype.org/data/genes/MGI:1891410
MGI:1891414	Cep41	Viable	http://www.mousephenotype.org/data/genes/MGI:1891414
MGI:1891434	Pde4dip	Lethal	http://www.mousephenotype.org/data/genes/MGI:1891434
MGI:1891435	Usmg5	Viable	http://www.mousephenotype.org/data/genes/MGI:1891435
MGI:1891463	Gpr137b	Viable	http://www.mousephenotype.org/data/genes/MGI:1891463
MGI:1891689	Dctn5	Lethal	http://www.mousephenotype.org/data/genes/MGI:1891689
MGI:1891692	Hnrnpr	Viable	http://www.mousephenotype.org/data/genes/MGI:1891692
MGI:1891694	Gkap1	Viable	http://www.mousephenotype.org/data/genes/MGI:1891694
MGI:1891703	Gpa33	Viable	http://www.mousephenotype.org/data/genes/MGI:1891703
MGI:1891704	Hbs1l	Viable	http://www.mousephenotype.org/data/genes/MGI:1891704
MGI:1891708	Npff	Viable	http://www.mousephenotype.org/data/genes/MGI:1891708
MGI:1891748	Maea	Lethal	http://www.mousephenotype.org/data/genes/MGI:1891748
MGI:1891827	Gde1	Subviable	http://www.mousephenotype.org/data/genes/MGI:1891827
MGI:1891828	Becn1	Lethal	http://www.mousephenotype.org/data/genes/MGI:1891828
MGI:1891832	Patz1	Lethal	http://www.mousephenotype.org/data/genes/MGI:1891832
MGI:1891838	Zbtb32	Viable	http://www.mousephenotype.org/data/genes/MGI:1891838
MGI:1891840	Ncbp1	Lethal	http://www.mousephenotype.org/data/genes/MGI:1891840
MGI:1891883	C2cd2	Viable	http://www.mousephenotype.org/data/genes/MGI:1891883
MGI:1891915	Foxo4	Viable	http://www.mousephenotype.org/data/genes/MGI:1891915
MGI:1891925	Hnrnph1	Lethal	http://www.mousephenotype.org/data/genes/MGI:1891925
MGI:1913102	Cldn13	Viable	http://www.mousephenotype.org/data/genes/MGI:1913102
MGI:1913208	Carm1	Lethal	http://www.mousephenotype.org/data/genes/MGI:1913208
MGI:1913284	Psmd14	Lethal	http://www.mousephenotype.org/data/genes/MGI:1913284
MGI:1913292	Sostdc1	Subviable	http://www.mousephenotype.org/data/genes/MGI:1913292
MGI:1913298	Emc6	Lethal	http://www.mousephenotype.org/data/genes/MGI:1913298
MGI:1913300	0610009B22Rik	Viable	http://www.mousephenotype.org/data/genes/MGI:1913300
MGI:1913302	Sdhc	Lethal	http://www.mousephenotype.org/data/genes/MGI:1913302
MGI:1913303	Ypel1	Viable	http://www.mousephenotype.org/data/genes/MGI:1913303
MGI:1913310	Cystm1	Viable	http://www.mousephenotype.org/data/genes/MGI:1913310
MGI:1913311	Tctex1d2	Viable	http://www.mousephenotype.org/data/genes/MGI:1913311
MGI:1913321	Ethe1	Subviable	http://www.mousephenotype.org/data/genes/MGI:1913321
MGI:1913327	Aurkaip1	Lethal	http://www.mousephenotype.org/data/genes/MGI:1913327
MGI:1913333	Setd6	Viable	http://www.mousephenotype.org/data/genes/MGI:1913333
MGI:1913337	Emc3	Lethal	http://www.mousephenotype.org/data/genes/MGI:1913337
MGI:1913339	Rmnd5b	Viable	http://www.mousephenotype.org/data/genes/MGI:1913339
MGI:1913340	Ypel3	Viable	http://www.mousephenotype.org/data/genes/MGI:1913340
MGI:1913364	Dnajc30	Viable	http://www.mousephenotype.org/data/genes/MGI:1913364
MGI:1913371	Chchd1	Lethal	http://www.mousephenotype.org/data/genes/MGI:1913371
MGI:1913376	Elof1	Lethal	http://www.mousephenotype.org/data/genes/MGI:1913376
MGI:1913390	Ska2	Lethal	http://www.mousephenotype.org/data/genes/MGI:1913390
MGI:1913398	Dnajc15	Viable	http://www.mousephenotype.org/data/genes/MGI:1913398
MGI:1913399	Sptssa	Lethal	http://www.mousephenotype.org/data/genes/MGI:1913399
MGI:1913411	Pop4	Lethal	http://www.mousephenotype.org/data/genes/MGI:1913411
MGI:1913415	Bccip	Lethal	http://www.mousephenotype.org/data/genes/MGI:1913415
MGI:1913416	S100a14	Subviable	http://www.mousephenotype.org/data/genes/MGI:1913416
MGI:1913420	Chchd5	Viable	http://www.mousephenotype.org/data/genes/MGI:1913420
MGI:1913422	Med11	Lethal	http://www.mousephenotype.org/data/genes/MGI:1913422
MGI:1913424	Nudt14	Viable	http://www.mousephenotype.org/data/genes/MGI:1913424
MGI:1913425	Mustn1	Viable	http://www.mousephenotype.org/data/genes/MGI:1913425
MGI:1913429	Ogfod3	Viable	http://www.mousephenotype.org/data/genes/MGI:1913429
MGI:1913431	Nop10	Lethal	http://www.mousephenotype.org/data/genes/MGI:1913431
MGI:1913433	Sptssb	Viable	http://www.mousephenotype.org/data/genes/MGI:1913433
MGI:1913435	Virma	Lethal	http://www.mousephenotype.org/data/genes/MGI:1913435
MGI:1913452	1110059G10Rik	Viable	http://www.mousephenotype.org/data/genes/MGI:1913452
MGI:1913453	Lce1m	Viable	http://www.mousephenotype.org/data/genes/MGI:1913453
MGI:1913462	Sec61b	Viable	http://www.mousephenotype.org/data/genes/MGI:1913462
MGI:1913464	Rgcc	Viable	http://www.mousephenotype.org/data/genes/MGI:1913464
MGI:1913468	Ndufb9	Lethal	http://www.mousephenotype.org/data/genes/MGI:1913468
MGI:1913479	Rpl7l1	Lethal	http://www.mousephenotype.org/data/genes/MGI:1913479
MGI:1913483	Dmap1	Lethal	http://www.mousephenotype.org/data/genes/MGI:1913483
MGI:1913486	1500011B03Rik	Viable	http://www.mousephenotype.org/data/genes/MGI:1913486
MGI:1913487	Atp6v1g2	Viable	http://www.mousephenotype.org/data/genes/MGI:1913487
MGI:1913505	Hsbp1l1	Viable	http://www.mousephenotype.org/data/genes/MGI:1913505
MGI:1913506	Ssr2	Lethal	http://www.mousephenotype.org/data/genes/MGI:1913506
MGI:1913521	Tmem126a	Viable	http://www.mousephenotype.org/data/genes/MGI:1913521
MGI:1913524	Lyrm9	Viable	http://www.mousephenotype.org/data/genes/MGI:1913524
MGI:1913533	Gkn1	Viable	http://www.mousephenotype.org/data/genes/MGI:1913533
MGI:1913534	Gkn2	Viable	http://www.mousephenotype.org/data/genes/MGI:1913534
MGI:1913536	Sec11c	Viable	http://www.mousephenotype.org/data/genes/MGI:1913536
MGI:1913542	Mrps21	Lethal	http://www.mousephenotype.org/data/genes/MGI:1913542
MGI:1913558	Mplkip	Viable	http://www.mousephenotype.org/data/genes/MGI:1913558
MGI:1913560	Dpy30	Lethal	http://www.mousephenotype.org/data/genes/MGI:1913560
MGI:1913563	Smurf2	Subviable	http://www.mousephenotype.org/data/genes/MGI:1913563
MGI:1913564	Tpd52l2	Viable	http://www.mousephenotype.org/data/genes/MGI:1913564
MGI:1913572	Krt88	Viable	http://www.mousephenotype.org/data/genes/MGI:1913572
MGI:1913576	Dnajc5b	Viable	http://www.mousephenotype.org/data/genes/MGI:1913576
MGI:1913583	Aqp11	Viable	http://www.mousephenotype.org/data/genes/MGI:1913583
MGI:1913585	Atp6v1c1	Lethal	http://www.mousephenotype.org/data/genes/MGI:1913585
MGI:1913588	Cdrt4	Viable	http://www.mousephenotype.org/data/genes/MGI:1913588
MGI:1913603	Riiad1	Subviable	http://www.mousephenotype.org/data/genes/MGI:1913603
MGI:1913606	Knop1	Viable	http://www.mousephenotype.org/data/genes/MGI:1913606
MGI:1913608	Adprm	Viable	http://www.mousephenotype.org/data/genes/MGI:1913608
MGI:1913609	Cox20	Lethal	http://www.mousephenotype.org/data/genes/MGI:1913609
MGI:1913621	Chmp4c	Viable	http://www.mousephenotype.org/data/genes/MGI:1913621
MGI:1913647	Sar1b	Lethal	http://www.mousephenotype.org/data/genes/MGI:1913647
MGI:1913649	Tsfm	Lethal	http://www.mousephenotype.org/data/genes/MGI:1913649
MGI:1913653	Asf1a	Lethal	http://www.mousephenotype.org/data/genes/MGI:1913653
MGI:1913658	Aptx	Viable	http://www.mousephenotype.org/data/genes/MGI:1913658
MGI:1913683	Chchd7	Viable	http://www.mousephenotype.org/data/genes/MGI:1913683
MGI:1913687	Fis1	Lethal	http://www.mousephenotype.org/data/genes/MGI:1913687
MGI:1913690	Cdc26	Lethal	http://www.mousephenotype.org/data/genes/MGI:1913690
MGI:1913697	Mgst3	Viable	http://www.mousephenotype.org/data/genes/MGI:1913697
MGI:1913699	Pam16	Lethal	http://www.mousephenotype.org/data/genes/MGI:1913699
MGI:1913711	Ptpmt1	Lethal	http://www.mousephenotype.org/data/genes/MGI:1913711
MGI:1913743	Mrpl51	Lethal	http://www.mousephenotype.org/data/genes/MGI:1913743
MGI:1913746	Ppdpf	Viable	http://www.mousephenotype.org/data/genes/MGI:1913746
MGI:1913751	1700029H14Rik	Viable	http://www.mousephenotype.org/data/genes/MGI:1913751
MGI:1913761	Chtop	Lethal	http://www.mousephenotype.org/data/genes/MGI:1913761
MGI:1913771	Rwdd1	Viable	http://www.mousephenotype.org/data/genes/MGI:1913771
MGI:1913775	Timm50	Lethal	http://www.mousephenotype.org/data/genes/MGI:1913775
MGI:1913782	Rep15	Viable	http://www.mousephenotype.org/data/genes/MGI:1913782
MGI:1913788	Rps19bp1	Lethal	http://www.mousephenotype.org/data/genes/MGI:1913788
MGI:1913789	Xpo5	Lethal	http://www.mousephenotype.org/data/genes/MGI:1913789
MGI:1913790	Fam107b	Viable	http://www.mousephenotype.org/data/genes/MGI:1913790
MGI:1913798	Adamtsl5	Viable	http://www.mousephenotype.org/data/genes/MGI:1913798
MGI:1913808	Lars	Lethal	http://www.mousephenotype.org/data/genes/MGI:1913808
MGI:1913836	Crls1	Lethal	http://www.mousephenotype.org/data/genes/MGI:1913836
MGI:1913837	Fastk	Viable	http://www.mousephenotype.org/data/genes/MGI:1913837
MGI:1913838	Cmpk1	Lethal	http://www.mousephenotype.org/data/genes/MGI:1913838
MGI:1913840	Farsa	Lethal	http://www.mousephenotype.org/data/genes/MGI:1913840
MGI:1913845	Aste1	Viable	http://www.mousephenotype.org/data/genes/MGI:1913845
MGI:1913848	3110001I22Rik	Viable	http://www.mousephenotype.org/data/genes/MGI:1913848
MGI:1913851	Tmigd1	Viable	http://www.mousephenotype.org/data/genes/MGI:1913851
MGI:1913860	Abi3	Viable	http://www.mousephenotype.org/data/genes/MGI:1913860
MGI:1913868	Snrnp27	Lethal	http://www.mousephenotype.org/data/genes/MGI:1913868
MGI:1913882	Dph6	Viable	http://www.mousephenotype.org/data/genes/MGI:1913882
MGI:1913898	Tpgs2	Viable	http://www.mousephenotype.org/data/genes/MGI:1913898
MGI:1913900	Nepn	Viable	http://www.mousephenotype.org/data/genes/MGI:1913900
MGI:1913945	Aspn	Viable	http://www.mousephenotype.org/data/genes/MGI:1913945
MGI:1913946	Snx31	Viable	http://www.mousephenotype.org/data/genes/MGI:1913946
MGI:1913950	Chmp3	Lethal	http://www.mousephenotype.org/data/genes/MGI:1913950
MGI:1913954	Rbm4b	Viable	http://www.mousephenotype.org/data/genes/MGI:1913954
MGI:1913955	Dnase1l2	Viable	http://www.mousephenotype.org/data/genes/MGI:1913955
MGI:1913977	Hrasls5	Viable	http://www.mousephenotype.org/data/genes/MGI:1913977
MGI:1913983	Kcng4	Viable	http://www.mousephenotype.org/data/genes/MGI:1913983
MGI:1913994	Cfap36	Viable	http://www.mousephenotype.org/data/genes/MGI:1913994
MGI:1914000	Fam210a	Lethal	http://www.mousephenotype.org/data/genes/MGI:1914000
MGI:1914004	Foxp1	Lethal	http://www.mousephenotype.org/data/genes/MGI:1914004
MGI:1914012	Dnajb7	Viable	http://www.mousephenotype.org/data/genes/MGI:1914012
MGI:1914013	4933425L06Rik	Viable	http://www.mousephenotype.org/data/genes/MGI:1914013
MGI:1914039	Alg14	Lethal	http://www.mousephenotype.org/data/genes/MGI:1914039
MGI:1914040	Grtp1	Viable	http://www.mousephenotype.org/data/genes/MGI:1914040
MGI:1914050	Trp53rkb	Viable	http://www.mousephenotype.org/data/genes/MGI:1914050
MGI:1914060	Rbm22	Lethal	http://www.mousephenotype.org/data/genes/MGI:1914060
MGI:1914061	Duoxa2	Viable	http://www.mousephenotype.org/data/genes/MGI:1914061
MGI:1914065	Mcub	Viable	http://www.mousephenotype.org/data/genes/MGI:1914065
MGI:1914081	Cab39l	Viable	http://www.mousephenotype.org/data/genes/MGI:1914081
MGI:1914107	Plbd1	Viable	http://www.mousephenotype.org/data/genes/MGI:1914107
MGI:1914113	Lztr1	Lethal	http://www.mousephenotype.org/data/genes/MGI:1914113
MGI:1914116	Nhlrc2	Lethal	http://www.mousephenotype.org/data/genes/MGI:1914116
MGI:1914124	Ncbp3	Subviable	http://www.mousephenotype.org/data/genes/MGI:1914124
MGI:1914132	Bzw1	Viable	http://www.mousephenotype.org/data/genes/MGI:1914132
MGI:1914135	Acadsb	Viable	http://www.mousephenotype.org/data/genes/MGI:1914135
MGI:1914142	Eif4e3	Viable	http://www.mousephenotype.org/data/genes/MGI:1914142
MGI:1914143	Vps9d1	Viable	http://www.mousephenotype.org/data/genes/MGI:1914143
MGI:1914145	Pxdc1	Viable	http://www.mousephenotype.org/data/genes/MGI:1914145
MGI:1914154	Pccb	Lethal	http://www.mousephenotype.org/data/genes/MGI:1914154
MGI:1914162	Bzw2	Viable	http://www.mousephenotype.org/data/genes/MGI:1914162
MGI:1914171	Prpf38b	Lethal	http://www.mousephenotype.org/data/genes/MGI:1914171
MGI:1914181	1700010I14Rik	Viable	http://www.mousephenotype.org/data/genes/MGI:1914181
MGI:1914185	Cir1	Lethal	http://www.mousephenotype.org/data/genes/MGI:1914185
MGI:1914195	Sdha	Lethal	http://www.mousephenotype.org/data/genes/MGI:1914195
MGI:1914199	Trim59	Subviable	http://www.mousephenotype.org/data/genes/MGI:1914199
MGI:1914208	Tmx2	Lethal	http://www.mousephenotype.org/data/genes/MGI:1914208
MGI:1914209	Dusp26	Viable	http://www.mousephenotype.org/data/genes/MGI:1914209
MGI:1914215	Ctu2	Lethal	http://www.mousephenotype.org/data/genes/MGI:1914215
MGI:1914216	Trit1	Lethal	http://www.mousephenotype.org/data/genes/MGI:1914216
MGI:1914220	Ssbp2	Viable	http://www.mousephenotype.org/data/genes/MGI:1914220
MGI:1914243	Smarcd3	Lethal	http://www.mousephenotype.org/data/genes/MGI:1914243
MGI:1914244	Cep19	Viable	http://www.mousephenotype.org/data/genes/MGI:1914244
MGI:1914248	Psmd5	Viable	http://www.mousephenotype.org/data/genes/MGI:1914248
MGI:1914249	Med28	Lethal	http://www.mousephenotype.org/data/genes/MGI:1914249
MGI:1914251	Rrp8	Subviable	http://www.mousephenotype.org/data/genes/MGI:1914251
MGI:1914258	Yae1d1	Lethal	http://www.mousephenotype.org/data/genes/MGI:1914258
MGI:1914267	Fam210b	Viable	http://www.mousephenotype.org/data/genes/MGI:1914267
MGI:1914269	Actr6	Lethal	http://www.mousephenotype.org/data/genes/MGI:1914269
MGI:1914277	Mkrn2	Viable	http://www.mousephenotype.org/data/genes/MGI:1914277
MGI:1914280	Fancl	Viable	http://www.mousephenotype.org/data/genes/MGI:1914280
MGI:1914281	Upf3a	Viable	http://www.mousephenotype.org/data/genes/MGI:1914281
MGI:1914289	Rbm25	Lethal	http://www.mousephenotype.org/data/genes/MGI:1914289
MGI:1914294	Higd2a	Subviable	http://www.mousephenotype.org/data/genes/MGI:1914294
MGI:1914318	Dynlrb1	Lethal	http://www.mousephenotype.org/data/genes/MGI:1914318
MGI:1914322	Cdc37l1	Viable	http://www.mousephenotype.org/data/genes/MGI:1914322
MGI:1914327	Catsperz	Viable	http://www.mousephenotype.org/data/genes/MGI:1914327
MGI:1914330	1700019D03Rik	Viable	http://www.mousephenotype.org/data/genes/MGI:1914330
MGI:1914338	Cand2	Viable	http://www.mousephenotype.org/data/genes/MGI:1914338
MGI:1914339	Psmc6	Lethal	http://www.mousephenotype.org/data/genes/MGI:1914339
MGI:1914342	Gatm	Viable	http://www.mousephenotype.org/data/genes/MGI:1914342
MGI:1914346	Mmachc	Subviable	http://www.mousephenotype.org/data/genes/MGI:1914346
MGI:1914353	Ptgr1	Viable	http://www.mousephenotype.org/data/genes/MGI:1914353
MGI:1914361	Naaa	Viable	http://www.mousephenotype.org/data/genes/MGI:1914361
MGI:1914362	Fgf22	Viable	http://www.mousephenotype.org/data/genes/MGI:1914362
MGI:1914369	Ccdc159	Viable	http://www.mousephenotype.org/data/genes/MGI:1914369
MGI:1914378	Ube2g1	Viable	http://www.mousephenotype.org/data/genes/MGI:1914378
MGI:1914388	Herc6	Viable	http://www.mousephenotype.org/data/genes/MGI:1914388
MGI:1914393	Ikzf5	Viable	http://www.mousephenotype.org/data/genes/MGI:1914393
MGI:1914403	Rnaseh2b	Lethal	http://www.mousephenotype.org/data/genes/MGI:1914403
MGI:1914416	Arl8b	Subviable	http://www.mousephenotype.org/data/genes/MGI:1914416
MGI:1914418	Lpar6	Viable	http://www.mousephenotype.org/data/genes/MGI:1914418
MGI:1914430	Yipf5	Lethal	http://www.mousephenotype.org/data/genes/MGI:1914430
MGI:1914450	Ccdc77	Viable	http://www.mousephenotype.org/data/genes/MGI:1914450
MGI:1914454	Eif2s2	Lethal	http://www.mousephenotype.org/data/genes/MGI:1914454
MGI:1914479	Prpf18	Lethal	http://www.mousephenotype.org/data/genes/MGI:1914479
MGI:1914486	Cinp	Lethal	http://www.mousephenotype.org/data/genes/MGI:1914486
MGI:1914495	Peli1	Viable	http://www.mousephenotype.org/data/genes/MGI:1914495
MGI:1914496	2810474O19Rik	Subviable	http://www.mousephenotype.org/data/genes/MGI:1914496
MGI:1914502	Cap2	Subviable	http://www.mousephenotype.org/data/genes/MGI:1914502
MGI:1914505	Zfp422	Viable	http://www.mousephenotype.org/data/genes/MGI:1914505
MGI:1914514	Ndufb8	Lethal	http://www.mousephenotype.org/data/genes/MGI:1914514
MGI:1914516	Fam69a	Viable	http://www.mousephenotype.org/data/genes/MGI:1914516
MGI:1914523	Ndufa10	Lethal	http://www.mousephenotype.org/data/genes/MGI:1914523
MGI:1914535	Cwc27	Subviable	http://www.mousephenotype.org/data/genes/MGI:1914535
MGI:1914536	Ift22	Viable	http://www.mousephenotype.org/data/genes/MGI:1914536
MGI:1914541	Ccdc137	Lethal	http://www.mousephenotype.org/data/genes/MGI:1914541
MGI:1914542	Pigc	Lethal	http://www.mousephenotype.org/data/genes/MGI:1914542
MGI:1914544	Ikbkap	Lethal	http://www.mousephenotype.org/data/genes/MGI:1914544
MGI:1914545	Rab3c	Viable	http://www.mousephenotype.org/data/genes/MGI:1914545
MGI:1914555	Gpx7	Viable	http://www.mousephenotype.org/data/genes/MGI:1914555
MGI:1914557	Pbld2	Viable	http://www.mousephenotype.org/data/genes/MGI:1914557
MGI:1914576	1700037H04Rik	Viable	http://www.mousephenotype.org/data/genes/MGI:1914576
MGI:1914596	Daam1	Lethal	http://www.mousephenotype.org/data/genes/MGI:1914596
MGI:1914604	Larp1b	Viable	http://www.mousephenotype.org/data/genes/MGI:1914604
MGI:1914615	Pudp	Viable	http://www.mousephenotype.org/data/genes/MGI:1914615
MGI:1914623	2210010C04Rik	Viable	http://www.mousephenotype.org/data/genes/MGI:1914623
MGI:1914640	Mrm3	Lethal	http://www.mousephenotype.org/data/genes/MGI:1914640
MGI:1914642	4833420G17Rik	Viable	http://www.mousephenotype.org/data/genes/MGI:1914642
MGI:1914667	Ears2	Lethal	http://www.mousephenotype.org/data/genes/MGI:1914667
MGI:1914669	3632451O06Rik	Viable	http://www.mousephenotype.org/data/genes/MGI:1914669
MGI:1914672	Dhdds	Lethal	http://www.mousephenotype.org/data/genes/MGI:1914672
MGI:1914674	Myo1h	Lethal	http://www.mousephenotype.org/data/genes/MGI:1914674
MGI:1914680	4921536K21Rik	Viable	http://www.mousephenotype.org/data/genes/MGI:1914680
MGI:1914681	4933402N03Rik	Viable	http://www.mousephenotype.org/data/genes/MGI:1914681
MGI:1914683	Ccdc127	Viable	http://www.mousephenotype.org/data/genes/MGI:1914683
MGI:1914690	Mtpap	Lethal	http://www.mousephenotype.org/data/genes/MGI:1914690
MGI:1914703	Slc25a46	Viable	http://www.mousephenotype.org/data/genes/MGI:1914703
MGI:1914713	Poc5	Viable	http://www.mousephenotype.org/data/genes/MGI:1914713
MGI:1914719	Abhd5	Viable	http://www.mousephenotype.org/data/genes/MGI:1914719
MGI:1914723	Slc47a1	Viable	http://www.mousephenotype.org/data/genes/MGI:1914723
MGI:1914724	Snap29	Lethal	http://www.mousephenotype.org/data/genes/MGI:1914724
MGI:1914727	Abhd15	Viable	http://www.mousephenotype.org/data/genes/MGI:1914727
MGI:1914731	Alg2	Lethal	http://www.mousephenotype.org/data/genes/MGI:1914731
MGI:1914735	Pwp1	Lethal	http://www.mousephenotype.org/data/genes/MGI:1914735
MGI:1914736	Polr3g	Lethal	http://www.mousephenotype.org/data/genes/MGI:1914736
MGI:1914737	Dhx40	Viable	http://www.mousephenotype.org/data/genes/MGI:1914737
MGI:1914743	Mettl16	Lethal	http://www.mousephenotype.org/data/genes/MGI:1914743
MGI:1914751	Ccdc50	Viable	http://www.mousephenotype.org/data/genes/MGI:1914751
MGI:1914769	Dennd4c	Lethal	http://www.mousephenotype.org/data/genes/MGI:1914769
MGI:1914780	Uqcrb	Lethal	http://www.mousephenotype.org/data/genes/MGI:1914780
MGI:1914789	Dock6	Subviable	http://www.mousephenotype.org/data/genes/MGI:1914789
MGI:1914792	Cog6	Viable	http://www.mousephenotype.org/data/genes/MGI:1914792
MGI:1914794	Fam120b	Viable	http://www.mousephenotype.org/data/genes/MGI:1914794
MGI:1914797	Slc39a8	Lethal	http://www.mousephenotype.org/data/genes/MGI:1914797
MGI:1914803	Gstcd	Viable	http://www.mousephenotype.org/data/genes/MGI:1914803
MGI:1914804	Slc25a30	Viable	http://www.mousephenotype.org/data/genes/MGI:1914804
MGI:1914805	Mgat4d	Viable	http://www.mousephenotype.org/data/genes/MGI:1914805
MGI:1914806	Pigm	Lethal	http://www.mousephenotype.org/data/genes/MGI:1914806
MGI:1914819	Mgat4c	Viable	http://www.mousephenotype.org/data/genes/MGI:1914819
MGI:1914840	Tctn3	Lethal	http://www.mousephenotype.org/data/genes/MGI:1914840
MGI:1914846	Tespa1	Viable	http://www.mousephenotype.org/data/genes/MGI:1914846
MGI:1914848	Uchl5	Lethal	http://www.mousephenotype.org/data/genes/MGI:1914848
MGI:1914856	Fibin	Viable	http://www.mousephenotype.org/data/genes/MGI:1914856
MGI:1914864	Atp6v1h	Lethal	http://www.mousephenotype.org/data/genes/MGI:1914864
MGI:1914868	Aasdhppt	Lethal	http://www.mousephenotype.org/data/genes/MGI:1914868
MGI:1914872	Mxra7	Viable	http://www.mousephenotype.org/data/genes/MGI:1914872
MGI:1914914	Rnf125	Viable	http://www.mousephenotype.org/data/genes/MGI:1914914
MGI:1914930	Sdhb	Lethal	http://www.mousephenotype.org/data/genes/MGI:1914930
MGI:1914931	Mrpl18	Lethal	http://www.mousephenotype.org/data/genes/MGI:1914931
MGI:1914933	Pbdc1	Viable	http://www.mousephenotype.org/data/genes/MGI:1914933
MGI:1914935	Dyx1c1	Subviable	http://www.mousephenotype.org/data/genes/MGI:1914935
MGI:1914939	Aldh3b1	Subviable	http://www.mousephenotype.org/data/genes/MGI:1914939
MGI:1914944	Ift74	Viable	http://www.mousephenotype.org/data/genes/MGI:1914944
MGI:1914951	Wfdc2	Subviable	http://www.mousephenotype.org/data/genes/MGI:1914951
MGI:1914969	2310057J18Rik	Viable	http://www.mousephenotype.org/data/genes/MGI:1914969
MGI:1914975	Nudt13	Viable	http://www.mousephenotype.org/data/genes/MGI:1914975
MGI:1914978	Dph2	Lethal	http://www.mousephenotype.org/data/genes/MGI:1914978
MGI:1914980	Gabarapl1	Viable	http://www.mousephenotype.org/data/genes/MGI:1914980
MGI:1914982	Iah1	Viable	http://www.mousephenotype.org/data/genes/MGI:1914982
MGI:1915002	Ppp1r32	Viable	http://www.mousephenotype.org/data/genes/MGI:1915002
MGI:1915008	Aadac	Viable	http://www.mousephenotype.org/data/genes/MGI:1915008
MGI:1915010	Slc38a2	Subviable	http://www.mousephenotype.org/data/genes/MGI:1915010
MGI:1915026	Vwa5a	Viable	http://www.mousephenotype.org/data/genes/MGI:1915026
MGI:1915039	Dalrd3	Viable	http://www.mousephenotype.org/data/genes/MGI:1915039
MGI:1915045	Rnls	Viable	http://www.mousephenotype.org/data/genes/MGI:1915045
MGI:1915068	Tmem70	Lethal	http://www.mousephenotype.org/data/genes/MGI:1915068
MGI:1915074	Nmral1	Viable	http://www.mousephenotype.org/data/genes/MGI:1915074
MGI:1915076	Snap47	Viable	http://www.mousephenotype.org/data/genes/MGI:1915076
MGI:1915078	Lce1f	Viable	http://www.mousephenotype.org/data/genes/MGI:1915078
MGI:1915080	Rer1	Lethal	http://www.mousephenotype.org/data/genes/MGI:1915080
MGI:1915087	Tiprl	Lethal	http://www.mousephenotype.org/data/genes/MGI:1915087
MGI:1915089	Gpsm1	Viable	http://www.mousephenotype.org/data/genes/MGI:1915089
MGI:1915091	Atg3	Lethal	http://www.mousephenotype.org/data/genes/MGI:1915091
MGI:1915094	Rab32	Subviable	http://www.mousephenotype.org/data/genes/MGI:1915094
MGI:1915098	Ddx55	Lethal	http://www.mousephenotype.org/data/genes/MGI:1915098
MGI:1915099	Cdca5	Lethal	http://www.mousephenotype.org/data/genes/MGI:1915099
MGI:1915107	Ppp6c	Lethal	http://www.mousephenotype.org/data/genes/MGI:1915107
MGI:1915116	Wfdc1	Viable	http://www.mousephenotype.org/data/genes/MGI:1915116
MGI:1915131	Mdp1	Viable	http://www.mousephenotype.org/data/genes/MGI:1915131
MGI:1915137	Saraf	Viable	http://www.mousephenotype.org/data/genes/MGI:1915137
MGI:1915138	Tmem100	Lethal	http://www.mousephenotype.org/data/genes/MGI:1915138
MGI:1915140	Ufm1	Lethal	http://www.mousephenotype.org/data/genes/MGI:1915140
MGI:1915147	Rnmt	Lethal	http://www.mousephenotype.org/data/genes/MGI:1915147
MGI:1915148	Pef1	Viable	http://www.mousephenotype.org/data/genes/MGI:1915148
MGI:1915153	Rgs19	Viable	http://www.mousephenotype.org/data/genes/MGI:1915153
MGI:1915155	Ppm1m	Viable	http://www.mousephenotype.org/data/genes/MGI:1915155
MGI:1915159	Galntl5	Viable	http://www.mousephenotype.org/data/genes/MGI:1915159
MGI:1915164	Coq9	Viable	http://www.mousephenotype.org/data/genes/MGI:1915164
MGI:1915166	Plpp3	Lethal	http://www.mousephenotype.org/data/genes/MGI:1915166
MGI:1915196	Spata6	Viable	http://www.mousephenotype.org/data/genes/MGI:1915196
MGI:1915201	Tubb6	Viable	http://www.mousephenotype.org/data/genes/MGI:1915201
MGI:1915213	Npc2	Viable	http://www.mousephenotype.org/data/genes/MGI:1915213
MGI:1915217	Pold3	Lethal	http://www.mousephenotype.org/data/genes/MGI:1915217
MGI:1915230	Gnpda2	Viable	http://www.mousephenotype.org/data/genes/MGI:1915230
MGI:1915241	Nacc2	Viable	http://www.mousephenotype.org/data/genes/MGI:1915241
MGI:1915243	Nudt12	Viable	http://www.mousephenotype.org/data/genes/MGI:1915243
MGI:1915247	Ddx59	Lethal	http://www.mousephenotype.org/data/genes/MGI:1915247
MGI:1915248	Retreg3	Viable	http://www.mousephenotype.org/data/genes/MGI:1915248
MGI:1915254	Tmem9b	Subviable	http://www.mousephenotype.org/data/genes/MGI:1915254
MGI:1915264	Zwilch	Lethal	http://www.mousephenotype.org/data/genes/MGI:1915264
MGI:1915268	Col4a3bp	Subviable	http://www.mousephenotype.org/data/genes/MGI:1915268
MGI:1915276	Pclaf	Viable	http://www.mousephenotype.org/data/genes/MGI:1915276
MGI:1915280	Zfp560	Viable	http://www.mousephenotype.org/data/genes/MGI:1915280
MGI:1915282	Emc4	Lethal	http://www.mousephenotype.org/data/genes/MGI:1915282
MGI:1915283	Cox19	Lethal	http://www.mousephenotype.org/data/genes/MGI:1915283
MGI:1915289	Nmb	Viable	http://www.mousephenotype.org/data/genes/MGI:1915289
MGI:1915291	Mid1ip1	Viable	http://www.mousephenotype.org/data/genes/MGI:1915291
MGI:1915293	Eef1akmt1	Viable	http://www.mousephenotype.org/data/genes/MGI:1915293
MGI:1915295	Rtraf	Lethal	http://www.mousephenotype.org/data/genes/MGI:1915295
MGI:1915299	Tgif2	Lethal	http://www.mousephenotype.org/data/genes/MGI:1915299
MGI:1915301	Nutf2	Lethal	http://www.mousephenotype.org/data/genes/MGI:1915301
MGI:1915305	Atp5s	Viable	http://www.mousephenotype.org/data/genes/MGI:1915305
MGI:1915317	Mrnip	Viable	http://www.mousephenotype.org/data/genes/MGI:1915317
MGI:1915326	Dnajc9	Lethal	http://www.mousephenotype.org/data/genes/MGI:1915326
MGI:1915337	Dcakd	Viable	http://www.mousephenotype.org/data/genes/MGI:1915337
MGI:1915339	Arpc4	Lethal	http://www.mousephenotype.org/data/genes/MGI:1915339
MGI:1915342	Ncbp2	Lethal	http://www.mousephenotype.org/data/genes/MGI:1915342
MGI:1915349	Fam92a	Viable	http://www.mousephenotype.org/data/genes/MGI:1915349
MGI:1915364	Mum1	Viable	http://www.mousephenotype.org/data/genes/MGI:1915364
MGI:1915367	Apool	Viable	http://www.mousephenotype.org/data/genes/MGI:1915367
MGI:1915376	Fahd2a	Viable	http://www.mousephenotype.org/data/genes/MGI:1915376
MGI:1915383	Gcsh	Lethal	http://www.mousephenotype.org/data/genes/MGI:1915383
MGI:1915384	Upf3b	Viable	http://www.mousephenotype.org/data/genes/MGI:1915384
MGI:1915385	Eif3h	Lethal	http://www.mousephenotype.org/data/genes/MGI:1915385
MGI:1915392	Ino80	Subviable | Lethal	http://www.mousephenotype.org/data/genes/MGI:1915392
MGI:1915395	Etaa1	Viable	http://www.mousephenotype.org/data/genes/MGI:1915395
MGI:1915403	Gtf2e2	Lethal	http://www.mousephenotype.org/data/genes/MGI:1915403
MGI:1915409	Stx19	Viable	http://www.mousephenotype.org/data/genes/MGI:1915409
MGI:1915415	Fdx1l	Viable	http://www.mousephenotype.org/data/genes/MGI:1915415
MGI:1915425	4930591A17Rik	Viable	http://www.mousephenotype.org/data/genes/MGI:1915425
MGI:1915434	Denr	Lethal	http://www.mousephenotype.org/data/genes/MGI:1915434
MGI:1915438	Sympk	Lethal	http://www.mousephenotype.org/data/genes/MGI:1915438
MGI:1915442	Leprotl1	Viable	http://www.mousephenotype.org/data/genes/MGI:1915442
MGI:1915459	Rnaseh2c	Lethal	http://www.mousephenotype.org/data/genes/MGI:1915459
MGI:1915464	Gsto2	Viable	http://www.mousephenotype.org/data/genes/MGI:1915464
MGI:1915485	Mturn	Viable	http://www.mousephenotype.org/data/genes/MGI:1915485
MGI:1915496	Arl9	Viable	http://www.mousephenotype.org/data/genes/MGI:1915496
MGI:1915500	Fam96a	Viable	http://www.mousephenotype.org/data/genes/MGI:1915500
MGI:1915505	Tmem86b	Viable	http://www.mousephenotype.org/data/genes/MGI:1915505
MGI:1915509	Ift80	Subviable	http://www.mousephenotype.org/data/genes/MGI:1915509
MGI:1915511	Cep57l1	Lethal	http://www.mousephenotype.org/data/genes/MGI:1915511
MGI:1915512	Agpat4	Viable	http://www.mousephenotype.org/data/genes/MGI:1915512
MGI:1915524	Toporsl	Viable	http://www.mousephenotype.org/data/genes/MGI:1915524
MGI:1915525	Rpa1	Lethal	http://www.mousephenotype.org/data/genes/MGI:1915525
MGI:1915526	Toe1	Lethal	http://www.mousephenotype.org/data/genes/MGI:1915526
MGI:1915528	Ddx39	Subviable	http://www.mousephenotype.org/data/genes/MGI:1915528
MGI:1915532	Yipf1	Viable	http://www.mousephenotype.org/data/genes/MGI:1915532
MGI:1915533	9530077C05Rik	Viable	http://www.mousephenotype.org/data/genes/MGI:1915533
MGI:1915544	Mfsd10	Viable	http://www.mousephenotype.org/data/genes/MGI:1915544
MGI:1915549	Vps53	Lethal	http://www.mousephenotype.org/data/genes/MGI:1915549
MGI:1915553	Fam114a1	Viable	http://www.mousephenotype.org/data/genes/MGI:1915553
MGI:1915566	Apoo	Viable	http://www.mousephenotype.org/data/genes/MGI:1915566
MGI:1915568	Aph1c	Viable	http://www.mousephenotype.org/data/genes/MGI:1915568
MGI:1915582	Sdhaf1	Viable	http://www.mousephenotype.org/data/genes/MGI:1915582
MGI:1915589	Ccdc88c	Viable	http://www.mousephenotype.org/data/genes/MGI:1915589
MGI:1915597	Mettl26	Viable	http://www.mousephenotype.org/data/genes/MGI:1915597
MGI:1915598	Serpina1f	Viable	http://www.mousephenotype.org/data/genes/MGI:1915598
MGI:1915599	Ndufs3	Lethal	http://www.mousephenotype.org/data/genes/MGI:1915599
MGI:1915616	Tmem129	Viable	http://www.mousephenotype.org/data/genes/MGI:1915616
MGI:1915621	Pbld1	Viable	http://www.mousephenotype.org/data/genes/MGI:1915621
MGI:1915625	Ndufa8	Lethal	http://www.mousephenotype.org/data/genes/MGI:1915625
MGI:1915671	Lmbrd1	Lethal	http://www.mousephenotype.org/data/genes/MGI:1915671
MGI:1915673	Ankrd13d	Viable	http://www.mousephenotype.org/data/genes/MGI:1915673
MGI:1915674	Chn1	Subviable | Viable	http://www.mousephenotype.org/data/genes/MGI:1915674
MGI:1915678	Steap3	Viable	http://www.mousephenotype.org/data/genes/MGI:1915678
MGI:1915681	Fbxl15	Viable	http://www.mousephenotype.org/data/genes/MGI:1915681
MGI:1915685	Dpy19l1	Subviable	http://www.mousephenotype.org/data/genes/MGI:1915685
MGI:1915731	Mpzl1	Viable	http://www.mousephenotype.org/data/genes/MGI:1915731
MGI:1915740	Zfp579	Viable	http://www.mousephenotype.org/data/genes/MGI:1915740
MGI:1915755	Vps51	Lethal	http://www.mousephenotype.org/data/genes/MGI:1915755
MGI:1915756	Ctnnbip1	Subviable	http://www.mousephenotype.org/data/genes/MGI:1915756
MGI:1915761	Dcdc2c	Viable	http://www.mousephenotype.org/data/genes/MGI:1915761
MGI:1915778	Smim6	Viable	http://www.mousephenotype.org/data/genes/MGI:1915778
MGI:1915795	Ecscr	Viable	http://www.mousephenotype.org/data/genes/MGI:1915795
MGI:1915813	Dpm3	Lethal	http://www.mousephenotype.org/data/genes/MGI:1915813
MGI:1915817	Cgref1	Viable	http://www.mousephenotype.org/data/genes/MGI:1915817
MGI:1915822	Mrpl58	Lethal	http://www.mousephenotype.org/data/genes/MGI:1915822
MGI:1915826	Lamtor5	Lethal	http://www.mousephenotype.org/data/genes/MGI:1915826
MGI:1915831	Tmed10	Lethal	http://www.mousephenotype.org/data/genes/MGI:1915831
MGI:1915848	Dnajc8	Lethal	http://www.mousephenotype.org/data/genes/MGI:1915848
MGI:1915862	Ube2c	Lethal	http://www.mousephenotype.org/data/genes/MGI:1915862
MGI:1915871	Mthfd2l	Viable	http://www.mousephenotype.org/data/genes/MGI:1915871
MGI:1915878	Fbxw9	Subviable | Viable	http://www.mousephenotype.org/data/genes/MGI:1915878
MGI:1915889	Smyd2	Viable	http://www.mousephenotype.org/data/genes/MGI:1915889
MGI:1915894	Abhd14a	Viable	http://www.mousephenotype.org/data/genes/MGI:1915894
MGI:1915896	Nadk2	Lethal	http://www.mousephenotype.org/data/genes/MGI:1915896
MGI:1915913	Slc25a25	Viable	http://www.mousephenotype.org/data/genes/MGI:1915913
MGI:1915918	Klk5	Viable	http://www.mousephenotype.org/data/genes/MGI:1915918
MGI:1915932	Slc44a2	Viable	http://www.mousephenotype.org/data/genes/MGI:1915932
MGI:1915945	Hddc3	Viable	http://www.mousephenotype.org/data/genes/MGI:1915945
MGI:1915956	Rgp1	Lethal	http://www.mousephenotype.org/data/genes/MGI:1915956
MGI:1915958	Rabl2	Viable	http://www.mousephenotype.org/data/genes/MGI:1915958
MGI:1915959	Cilp2	Viable	http://www.mousephenotype.org/data/genes/MGI:1915959
MGI:1915963	Ifitm1	Viable	http://www.mousephenotype.org/data/genes/MGI:1915963
MGI:1915971	1110032A03Rik	Viable	http://www.mousephenotype.org/data/genes/MGI:1915971
MGI:1915982	Carmil1	Viable	http://www.mousephenotype.org/data/genes/MGI:1915982
MGI:1915985	Mrps18c	Lethal	http://www.mousephenotype.org/data/genes/MGI:1915985
MGI:1916003	Mybphl	Subviable	http://www.mousephenotype.org/data/genes/MGI:1916003
MGI:1916008	Abhd11	Viable	http://www.mousephenotype.org/data/genes/MGI:1916008
MGI:1916020	Phtf2	Viable	http://www.mousephenotype.org/data/genes/MGI:1916020
MGI:1916023	Zc3hc1	Viable	http://www.mousephenotype.org/data/genes/MGI:1916023
MGI:1916043	Rab3gap2	Viable	http://www.mousephenotype.org/data/genes/MGI:1916043
MGI:1916047	Pdgfrl	Viable	http://www.mousephenotype.org/data/genes/MGI:1916047
MGI:1916082	Ldah	Viable	http://www.mousephenotype.org/data/genes/MGI:1916082
MGI:1916087	Foxk2	Viable	http://www.mousephenotype.org/data/genes/MGI:1916087
MGI:1916115	Arv1	Viable	http://www.mousephenotype.org/data/genes/MGI:1916115
MGI:1916133	Ahsa2	Viable	http://www.mousephenotype.org/data/genes/MGI:1916133
MGI:1916161	Pygo2	Lethal	http://www.mousephenotype.org/data/genes/MGI:1916161
MGI:1916165	Vars2	Lethal	http://www.mousephenotype.org/data/genes/MGI:1916165
MGI:1916186	Smim11	Viable	http://www.mousephenotype.org/data/genes/MGI:1916186
MGI:1916193	Pink1	Viable	http://www.mousephenotype.org/data/genes/MGI:1916193
MGI:1916197	Chst8	Viable	http://www.mousephenotype.org/data/genes/MGI:1916197
MGI:1916198	Fam216a	Viable	http://www.mousephenotype.org/data/genes/MGI:1916198
MGI:1916205	Srrm4	Subviable	http://www.mousephenotype.org/data/genes/MGI:1916205
MGI:1916207	Paqr6	Viable	http://www.mousephenotype.org/data/genes/MGI:1916207
MGI:1916211	Phkg2	Subviable	http://www.mousephenotype.org/data/genes/MGI:1916211
MGI:1916214	Ctc1	Lethal	http://www.mousephenotype.org/data/genes/MGI:1916214
MGI:1916216	Ngdn	Lethal	http://www.mousephenotype.org/data/genes/MGI:1916216
MGI:1916219	Eif1b	Viable	http://www.mousephenotype.org/data/genes/MGI:1916219
MGI:1916222	Tatdn3	Viable	http://www.mousephenotype.org/data/genes/MGI:1916222
MGI:1916233	Rint1	Lethal	http://www.mousephenotype.org/data/genes/MGI:1916233
MGI:1916238	Prpf31	Lethal	http://www.mousephenotype.org/data/genes/MGI:1916238
MGI:1916242	Zfp580	Viable	http://www.mousephenotype.org/data/genes/MGI:1916242
MGI:1916245	Mcts1	Viable	http://www.mousephenotype.org/data/genes/MGI:1916245
MGI:1916260	Anapc13	Lethal	http://www.mousephenotype.org/data/genes/MGI:1916260
MGI:1916264	Tnik	Viable	http://www.mousephenotype.org/data/genes/MGI:1916264
MGI:1916267	Prrt2	Viable	http://www.mousephenotype.org/data/genes/MGI:1916267
MGI:1916274	Snx15	Viable	http://www.mousephenotype.org/data/genes/MGI:1916274
MGI:1916279	Smdt1	Lethal	http://www.mousephenotype.org/data/genes/MGI:1916279
MGI:1916296	Isca1	Lethal	http://www.mousephenotype.org/data/genes/MGI:1916296
MGI:1916299	Nat8f5	Viable	http://www.mousephenotype.org/data/genes/MGI:1916299
MGI:1916308	Oscp1	Viable	http://www.mousephenotype.org/data/genes/MGI:1916308
MGI:1916320	Adamts9	Subviable	http://www.mousephenotype.org/data/genes/MGI:1916320
MGI:1916321	Tmem97	Viable	http://www.mousephenotype.org/data/genes/MGI:1916321
MGI:1916334	Fam207a	Viable	http://www.mousephenotype.org/data/genes/MGI:1916334
MGI:1916344	Tmem160	Viable	http://www.mousephenotype.org/data/genes/MGI:1916344
MGI:1916351	Ydjc	Subviable | Viable	http://www.mousephenotype.org/data/genes/MGI:1916351
MGI:1916366	Ubr4	Lethal	http://www.mousephenotype.org/data/genes/MGI:1916366
MGI:1916368	Cgrrf1	Viable	http://www.mousephenotype.org/data/genes/MGI:1916368
MGI:1916373	Eci3	Viable	http://www.mousephenotype.org/data/genes/MGI:1916373
MGI:1916396	Gsdmd	Viable	http://www.mousephenotype.org/data/genes/MGI:1916396
MGI:1916403	Ccdc124	Viable	http://www.mousephenotype.org/data/genes/MGI:1916403
MGI:1916413	Mrpl44	Lethal	http://www.mousephenotype.org/data/genes/MGI:1916413
MGI:1916418	Bola1	Viable	http://www.mousephenotype.org/data/genes/MGI:1916418
MGI:1916419	Fcmr	Viable	http://www.mousephenotype.org/data/genes/MGI:1916419
MGI:1916421	Cnppd1	Viable	http://www.mousephenotype.org/data/genes/MGI:1916421
MGI:1916428	Snx5	Viable	http://www.mousephenotype.org/data/genes/MGI:1916428
MGI:1916433	C1qtnf2	Viable	http://www.mousephenotype.org/data/genes/MGI:1916433
MGI:1916435	Dtwd1	Viable	http://www.mousephenotype.org/data/genes/MGI:1916435
MGI:1916436	Tmem256	Viable	http://www.mousephenotype.org/data/genes/MGI:1916436
MGI:1916442	Dhx16	Lethal	http://www.mousephenotype.org/data/genes/MGI:1916442
MGI:1916452	Ptms	Subviable	http://www.mousephenotype.org/data/genes/MGI:1916452
MGI:1916457	Srsf11	Lethal	http://www.mousephenotype.org/data/genes/MGI:1916457
MGI:1916469	Ddah1	Viable	http://www.mousephenotype.org/data/genes/MGI:1916469
MGI:1916503	Hspb2	Viable	http://www.mousephenotype.org/data/genes/MGI:1916503
MGI:1916510	Ing2	Subviable	http://www.mousephenotype.org/data/genes/MGI:1916510
MGI:1916524	Ctdspl	Viable	http://www.mousephenotype.org/data/genes/MGI:1916524
MGI:1916555	Dcps	Lethal	http://www.mousephenotype.org/data/genes/MGI:1916555
MGI:1916560	Pacrg	Viable	http://www.mousephenotype.org/data/genes/MGI:1916560
MGI:1916571	1700007G11Rik	Viable	http://www.mousephenotype.org/data/genes/MGI:1916571
MGI:1916575	1700012B09Rik	Viable	http://www.mousephenotype.org/data/genes/MGI:1916575
MGI:1916579	Cfap206	Subviable	http://www.mousephenotype.org/data/genes/MGI:1916579
MGI:1916599	1700008O03Rik	Viable	http://www.mousephenotype.org/data/genes/MGI:1916599
MGI:1916608	Lrrc51	Viable	http://www.mousephenotype.org/data/genes/MGI:1916608
MGI:1916621	Smco2	Viable	http://www.mousephenotype.org/data/genes/MGI:1916621
MGI:1916625	Btbd9	Viable	http://www.mousephenotype.org/data/genes/MGI:1916625
MGI:1916632	1700024P04Rik	Viable	http://www.mousephenotype.org/data/genes/MGI:1916632
MGI:1916649	1700025G04Rik	Viable	http://www.mousephenotype.org/data/genes/MGI:1916649
MGI:1916658	Dnajc17	Lethal	http://www.mousephenotype.org/data/genes/MGI:1916658
MGI:1916679	Me3	Viable	http://www.mousephenotype.org/data/genes/MGI:1916679
MGI:1916689	Mroh4	Viable	http://www.mousephenotype.org/data/genes/MGI:1916689
MGI:1916703	Prss56	Viable	http://www.mousephenotype.org/data/genes/MGI:1916703
MGI:1916706	Commd10	Lethal	http://www.mousephenotype.org/data/genes/MGI:1916706
MGI:1916720	Tmem127	Viable	http://www.mousephenotype.org/data/genes/MGI:1916720
MGI:1916784	Avpi1	Viable	http://www.mousephenotype.org/data/genes/MGI:1916784
MGI:1916804	Klhdc2	Lethal	http://www.mousephenotype.org/data/genes/MGI:1916804
MGI:1916806	Bod1	Lethal	http://www.mousephenotype.org/data/genes/MGI:1916806
MGI:1916812	Cdk13	Lethal	http://www.mousephenotype.org/data/genes/MGI:1916812
MGI:1916814	Nmrk2	Viable	http://www.mousephenotype.org/data/genes/MGI:1916814
MGI:1916823	Hilpda	Viable	http://www.mousephenotype.org/data/genes/MGI:1916823
MGI:1916824	Cmbl	Viable	http://www.mousephenotype.org/data/genes/MGI:1916824
MGI:1916831	Rhou	Viable	http://www.mousephenotype.org/data/genes/MGI:1916831
MGI:1916832	Plekhm2	Viable	http://www.mousephenotype.org/data/genes/MGI:1916832
MGI:1916835	Hfe2	Viable	http://www.mousephenotype.org/data/genes/MGI:1916835
MGI:1916856	Mtfmt	Lethal	http://www.mousephenotype.org/data/genes/MGI:1916856
MGI:1916858	Sec24d	Lethal	http://www.mousephenotype.org/data/genes/MGI:1916858
MGI:1916865	Rab15	Viable	http://www.mousephenotype.org/data/genes/MGI:1916865
MGI:1916867	Pitrm1	Lethal	http://www.mousephenotype.org/data/genes/MGI:1916867
MGI:1916882	Arhgef12	Subviable	http://www.mousephenotype.org/data/genes/MGI:1916882
MGI:1916884	Clybl	Viable	http://www.mousephenotype.org/data/genes/MGI:1916884
MGI:1916885	Dapk1	Viable	http://www.mousephenotype.org/data/genes/MGI:1916885
MGI:1916888	Enho	Viable	http://www.mousephenotype.org/data/genes/MGI:1916888
MGI:1916889	Exosc8	Lethal	http://www.mousephenotype.org/data/genes/MGI:1916889
MGI:1916913	Ddx51	Lethal	http://www.mousephenotype.org/data/genes/MGI:1916913
MGI:1916925	Pxdn	Subviable	http://www.mousephenotype.org/data/genes/MGI:1916925
MGI:1916933	Emc10	Viable	http://www.mousephenotype.org/data/genes/MGI:1916933
MGI:1916941	Sel1l3	Viable	http://www.mousephenotype.org/data/genes/MGI:1916941
MGI:1916948	Slc52a3	Lethal	http://www.mousephenotype.org/data/genes/MGI:1916948
MGI:1916950	Col22a1	Viable	http://www.mousephenotype.org/data/genes/MGI:1916950
MGI:1916960	Arap1	Viable	http://www.mousephenotype.org/data/genes/MGI:1916960
MGI:1916966	Trip13	Viable	http://www.mousephenotype.org/data/genes/MGI:1916966
MGI:1916976	Smyd3	Viable	http://www.mousephenotype.org/data/genes/MGI:1916976
MGI:1916987	Ttl	Lethal	http://www.mousephenotype.org/data/genes/MGI:1916987
MGI:1916998	Aldh16a1	Viable	http://www.mousephenotype.org/data/genes/MGI:1916998
MGI:1917004	Fbxo7	Viable	http://www.mousephenotype.org/data/genes/MGI:1917004
MGI:1917022	Bdh2	Viable	http://www.mousephenotype.org/data/genes/MGI:1917022
MGI:1917084	Rab43	Viable	http://www.mousephenotype.org/data/genes/MGI:1917084
MGI:1917087	Pcgf1	Lethal	http://www.mousephenotype.org/data/genes/MGI:1917087
MGI:1917110	Eif1ad	Lethal	http://www.mousephenotype.org/data/genes/MGI:1917110
MGI:1917115	A1cf	Viable	http://www.mousephenotype.org/data/genes/MGI:1917115
MGI:1917140	Zfp219	Viable	http://www.mousephenotype.org/data/genes/MGI:1917140
MGI:1917160	Slc25a24	Viable	http://www.mousephenotype.org/data/genes/MGI:1917160
MGI:1917167	Nabp2	Lethal	http://www.mousephenotype.org/data/genes/MGI:1917167
MGI:1917186	Tspan18	Viable	http://www.mousephenotype.org/data/genes/MGI:1917186
MGI:1917195	Fndc4	Viable	http://www.mousephenotype.org/data/genes/MGI:1917195
MGI:1917205	Fars2	Lethal	http://www.mousephenotype.org/data/genes/MGI:1917205
MGI:1917206	Ptcd3	Lethal	http://www.mousephenotype.org/data/genes/MGI:1917206
MGI:1917226	Galk2	Viable	http://www.mousephenotype.org/data/genes/MGI:1917226
MGI:1917232	Spink2	Viable	http://www.mousephenotype.org/data/genes/MGI:1917232
MGI:1917264	Kat14	Subviable	http://www.mousephenotype.org/data/genes/MGI:1917264
MGI:1917272	Slc23a4	Viable	http://www.mousephenotype.org/data/genes/MGI:1917272
MGI:1917278	Dopey2	Viable	http://www.mousephenotype.org/data/genes/MGI:1917278
MGI:1917347	Sash1	Lethal	http://www.mousephenotype.org/data/genes/MGI:1917347
MGI:1917351	Cyp4f16	Viable	http://www.mousephenotype.org/data/genes/MGI:1917351
MGI:1917372	Mllt3	Lethal	http://www.mousephenotype.org/data/genes/MGI:1917372
MGI:1917379	Slc44a4	Viable	http://www.mousephenotype.org/data/genes/MGI:1917379
MGI:1917416	Lipn	Viable	http://www.mousephenotype.org/data/genes/MGI:1917416
MGI:1917436	Fam162a	Viable	http://www.mousephenotype.org/data/genes/MGI:1917436
MGI:1917458	Med23	Lethal	http://www.mousephenotype.org/data/genes/MGI:1917458
MGI:1917485	Poc1a	Subviable	http://www.mousephenotype.org/data/genes/MGI:1917485
MGI:1917489	Gtf3c5	Lethal	http://www.mousephenotype.org/data/genes/MGI:1917489
MGI:1917511	Chp2	Subviable	http://www.mousephenotype.org/data/genes/MGI:1917511
MGI:1917516	Kyat1	Subviable	http://www.mousephenotype.org/data/genes/MGI:1917516
MGI:1917560	Plscr3	Viable	http://www.mousephenotype.org/data/genes/MGI:1917560
MGI:1917580	Bclaf1	Lethal	http://www.mousephenotype.org/data/genes/MGI:1917580
MGI:1917581	Shprh	Viable	http://www.mousephenotype.org/data/genes/MGI:1917581
MGI:1917583	Cd3eap	Lethal	http://www.mousephenotype.org/data/genes/MGI:1917583
MGI:1917592	Ptges2	Viable	http://www.mousephenotype.org/data/genes/MGI:1917592
MGI:1917601	Ppp4r1	Viable	http://www.mousephenotype.org/data/genes/MGI:1917601
MGI:1917612	Actl10	Viable	http://www.mousephenotype.org/data/genes/MGI:1917612
MGI:1917613	Fam135b	Viable	http://www.mousephenotype.org/data/genes/MGI:1917613
MGI:1917620	Fbln7	Viable	http://www.mousephenotype.org/data/genes/MGI:1917620
MGI:1917630	Mospd1	Viable	http://www.mousephenotype.org/data/genes/MGI:1917630
MGI:1917672	Ints2	Lethal	http://www.mousephenotype.org/data/genes/MGI:1917672
MGI:1917675	Csnk1g3	Viable	http://www.mousephenotype.org/data/genes/MGI:1917675
MGI:1917678	Polr3b	Lethal	http://www.mousephenotype.org/data/genes/MGI:1917678
MGI:1917680	Tbce	Lethal	http://www.mousephenotype.org/data/genes/MGI:1917680
MGI:1917682	Rufy2	Viable	http://www.mousephenotype.org/data/genes/MGI:1917682
MGI:1917685	Inf2	Viable	http://www.mousephenotype.org/data/genes/MGI:1917685
MGI:1917704	Cenpl	Lethal	http://www.mousephenotype.org/data/genes/MGI:1917704
MGI:1917708	2610318N02Rik	Viable	http://www.mousephenotype.org/data/genes/MGI:1917708
MGI:1917711	Crtc3	Subviable	http://www.mousephenotype.org/data/genes/MGI:1917711
MGI:1917729	Snx21	Viable	http://www.mousephenotype.org/data/genes/MGI:1917729
MGI:1917747	Arhgap17	Viable	http://www.mousephenotype.org/data/genes/MGI:1917747
MGI:1917758	Bbx	Viable	http://www.mousephenotype.org/data/genes/MGI:1917758
MGI:1917761	Eef2kmt	Viable	http://www.mousephenotype.org/data/genes/MGI:1917761
MGI:1917780	Lrfn2	Viable	http://www.mousephenotype.org/data/genes/MGI:1917780
MGI:1917810	Wars2	Lethal	http://www.mousephenotype.org/data/genes/MGI:1917810
MGI:1917816	Abhd17b	Viable	http://www.mousephenotype.org/data/genes/MGI:1917816
MGI:1917819	Wdr36	Lethal	http://www.mousephenotype.org/data/genes/MGI:1917819
MGI:1917825	Gfod2	Viable	http://www.mousephenotype.org/data/genes/MGI:1917825
MGI:1917855	Zdhhc24	Viable	http://www.mousephenotype.org/data/genes/MGI:1917855
MGI:1917861	Fbxo33	Viable	http://www.mousephenotype.org/data/genes/MGI:1917861
MGI:1917890	Dcp2	Lethal	http://www.mousephenotype.org/data/genes/MGI:1917890
MGI:1917912	Clic5	Viable	http://www.mousephenotype.org/data/genes/MGI:1917912
MGI:1917936	Dusp16	Viable	http://www.mousephenotype.org/data/genes/MGI:1917936
MGI:1917937	3830406C13Rik	Viable	http://www.mousephenotype.org/data/genes/MGI:1917937
MGI:1917946	3830417A13Rik	Viable	http://www.mousephenotype.org/data/genes/MGI:1917946
MGI:1917967	Medag	Viable	http://www.mousephenotype.org/data/genes/MGI:1917967
MGI:1917979	Nos1ap	Viable	http://www.mousephenotype.org/data/genes/MGI:1917979
MGI:1918017	Prpf3	Lethal	http://www.mousephenotype.org/data/genes/MGI:1918017
MGI:1918021	Gpr173	Viable	http://www.mousephenotype.org/data/genes/MGI:1918021
MGI:1918025	Zmynd8	Lethal	http://www.mousephenotype.org/data/genes/MGI:1918025
MGI:1918029	Prdm5	Viable	http://www.mousephenotype.org/data/genes/MGI:1918029
MGI:1918035	Dennd1c	Viable	http://www.mousephenotype.org/data/genes/MGI:1918035
MGI:1918038	Klhl30	Viable	http://www.mousephenotype.org/data/genes/MGI:1918038
MGI:1918039	Kynu	Viable	http://www.mousephenotype.org/data/genes/MGI:1918039
MGI:1918047	Ankib1	Viable	http://www.mousephenotype.org/data/genes/MGI:1918047
MGI:1918057	Arrdc2	Viable	http://www.mousephenotype.org/data/genes/MGI:1918057
MGI:1918110	Sep-10	Subviable	http://www.mousephenotype.org/data/genes/MGI:1918110
MGI:1918127	Micalcl	Viable	http://www.mousephenotype.org/data/genes/MGI:1918127
MGI:1918131	Nt5c1b	Viable	http://www.mousephenotype.org/data/genes/MGI:1918131
MGI:1918135	Ints10	Lethal	http://www.mousephenotype.org/data/genes/MGI:1918135
MGI:1918152	Lpcat2b	Viable	http://www.mousephenotype.org/data/genes/MGI:1918152
MGI:1918168	Nsun7	Viable	http://www.mousephenotype.org/data/genes/MGI:1918168
MGI:1918177	Setd2	Viable	http://www.mousephenotype.org/data/genes/MGI:1918177
MGI:1918180	Nol8	Lethal	http://www.mousephenotype.org/data/genes/MGI:1918180
MGI:1918187	Trim45	Lethal	http://www.mousephenotype.org/data/genes/MGI:1918187
MGI:1918190	Dap	Viable	http://www.mousephenotype.org/data/genes/MGI:1918190
MGI:1918195	Mmrn1	Viable	http://www.mousephenotype.org/data/genes/MGI:1918195
MGI:1918234	4931406C07Rik	Viable	http://www.mousephenotype.org/data/genes/MGI:1918234
MGI:1918236	4931422A03Rik	Viable	http://www.mousephenotype.org/data/genes/MGI:1918236
MGI:1918255	Ccdc83	Viable	http://www.mousephenotype.org/data/genes/MGI:1918255
MGI:1918269	Kctd1	Viable	http://www.mousephenotype.org/data/genes/MGI:1918269
MGI:1918270	Spats1	Viable	http://www.mousephenotype.org/data/genes/MGI:1918270
MGI:1918305	Nemf	Lethal	http://www.mousephenotype.org/data/genes/MGI:1918305
MGI:1918319	Stox2	Subviable	http://www.mousephenotype.org/data/genes/MGI:1918319
MGI:1918325	Rimklb	Viable	http://www.mousephenotype.org/data/genes/MGI:1918325
MGI:1918345	Kif24	Viable	http://www.mousephenotype.org/data/genes/MGI:1918345
MGI:1918358	Ccdc122	Viable	http://www.mousephenotype.org/data/genes/MGI:1918358
MGI:1918361	Gpr39	Viable	http://www.mousephenotype.org/data/genes/MGI:1918361
MGI:1918366	Stx18	Lethal	http://www.mousephenotype.org/data/genes/MGI:1918366
MGI:1918381	Zfp689	Subviable	http://www.mousephenotype.org/data/genes/MGI:1918381
MGI:1918397	Oxsm	Lethal	http://www.mousephenotype.org/data/genes/MGI:1918397
MGI:1918398	Mier1	Viable	http://www.mousephenotype.org/data/genes/MGI:1918398
MGI:1918414	Zdhhc11	Viable	http://www.mousephenotype.org/data/genes/MGI:1918414
MGI:1918419	Nbas	Lethal	http://www.mousephenotype.org/data/genes/MGI:1918419
MGI:1918426	Fbxo24	Viable	http://www.mousephenotype.org/data/genes/MGI:1918426
MGI:1918473	Gpr15	Viable	http://www.mousephenotype.org/data/genes/MGI:1918473
MGI:1918478	Dlg5	Lethal	http://www.mousephenotype.org/data/genes/MGI:1918478
MGI:1918511	Poc1b	Viable	http://www.mousephenotype.org/data/genes/MGI:1918511
MGI:1918526	Ccdc57	Viable	http://www.mousephenotype.org/data/genes/MGI:1918526
MGI:1918537	Cpvl	Viable	http://www.mousephenotype.org/data/genes/MGI:1918537
MGI:1918573	Rassf8	Subviable	http://www.mousephenotype.org/data/genes/MGI:1918573
MGI:1918576	Treml1	Viable	http://www.mousephenotype.org/data/genes/MGI:1918576
MGI:1918605	Col24a1	Viable	http://www.mousephenotype.org/data/genes/MGI:1918605
MGI:1918614	Jmjd1c	Subviable	http://www.mousephenotype.org/data/genes/MGI:1918614
MGI:1918615	Pdss2	Lethal	http://www.mousephenotype.org/data/genes/MGI:1918615
MGI:1918645	5430419D17Rik	Viable	http://www.mousephenotype.org/data/genes/MGI:1918645
MGI:1918659	Fmnl2	Viable	http://www.mousephenotype.org/data/genes/MGI:1918659
MGI:1918662	Dhrs2	Viable	http://www.mousephenotype.org/data/genes/MGI:1918662
MGI:1918724	Ppp6r2	Subviable	http://www.mousephenotype.org/data/genes/MGI:1918724
MGI:1918731	Alpk1	Viable	http://www.mousephenotype.org/data/genes/MGI:1918731
MGI:1918742	Bbs7	Subviable	http://www.mousephenotype.org/data/genes/MGI:1918742
MGI:1918769	Cyp2u1	Subviable | Viable	http://www.mousephenotype.org/data/genes/MGI:1918769
MGI:1918782	Fam217b	Viable	http://www.mousephenotype.org/data/genes/MGI:1918782
MGI:1918788	Fbxo9	Viable	http://www.mousephenotype.org/data/genes/MGI:1918788
MGI:1918830	Mtrf1l	Lethal	http://www.mousephenotype.org/data/genes/MGI:1918830
MGI:1918834	Gdpd2	Viable	http://www.mousephenotype.org/data/genes/MGI:1918834
MGI:1918843	Llgl2	Lethal	http://www.mousephenotype.org/data/genes/MGI:1918843
MGI:1918867	9130011E15Rik	Lethal	http://www.mousephenotype.org/data/genes/MGI:1918867
MGI:1918876	Gimap6	Viable	http://www.mousephenotype.org/data/genes/MGI:1918876
MGI:1918881	Panx3	Viable	http://www.mousephenotype.org/data/genes/MGI:1918881
MGI:1918882	Scn3b	Viable	http://www.mousephenotype.org/data/genes/MGI:1918882
MGI:1918898	Optn	Viable	http://www.mousephenotype.org/data/genes/MGI:1918898
MGI:1918914	Mettl7b	Viable	http://www.mousephenotype.org/data/genes/MGI:1918914
MGI:1918917	Tmem248	Viable	http://www.mousephenotype.org/data/genes/MGI:1918917
MGI:1918920	Acy3	Viable	http://www.mousephenotype.org/data/genes/MGI:1918920
MGI:1918946	Abhd8	Viable	http://www.mousephenotype.org/data/genes/MGI:1918946
MGI:1918949	Slc41a3	Viable	http://www.mousephenotype.org/data/genes/MGI:1918949
MGI:1918951	Pnpt1	Lethal	http://www.mousephenotype.org/data/genes/MGI:1918951
MGI:1918956	Slc46a3	Viable	http://www.mousephenotype.org/data/genes/MGI:1918956
MGI:1918957	Ubiad1	Lethal	http://www.mousephenotype.org/data/genes/MGI:1918957
MGI:1918960	Lrrcc1	Viable	http://www.mousephenotype.org/data/genes/MGI:1918960
MGI:1918965	Dhx35	Lethal	http://www.mousephenotype.org/data/genes/MGI:1918965
MGI:1918968	Telo2	Lethal	http://www.mousephenotype.org/data/genes/MGI:1918968
MGI:1918970	Osbpl3	Viable	http://www.mousephenotype.org/data/genes/MGI:1918970
MGI:1918978	Stk11ip	Lethal	http://www.mousephenotype.org/data/genes/MGI:1918978
MGI:1918982	Vps11	Lethal	http://www.mousephenotype.org/data/genes/MGI:1918982
MGI:1918990	Nectin4	Subviable	http://www.mousephenotype.org/data/genes/MGI:1918990
MGI:1918992	Ulk3	Viable	http://www.mousephenotype.org/data/genes/MGI:1918992
MGI:1919008	Vwa8	Viable	http://www.mousephenotype.org/data/genes/MGI:1919008
MGI:1919011	Amdhd1	Viable	http://www.mousephenotype.org/data/genes/MGI:1919011
MGI:1919019	Bbs10	Lethal	http://www.mousephenotype.org/data/genes/MGI:1919019
MGI:1919020	Ap2b1	Lethal	http://www.mousephenotype.org/data/genes/MGI:1919020
MGI:1919041	Cpa4	Viable	http://www.mousephenotype.org/data/genes/MGI:1919041
MGI:1919043	Ints12	Lethal	http://www.mousephenotype.org/data/genes/MGI:1919043
MGI:1919073	3300002A11Rik	Viable	http://www.mousephenotype.org/data/genes/MGI:1919073
MGI:1919083	Dcaf7	Lethal	http://www.mousephenotype.org/data/genes/MGI:1919083
MGI:1919084	Zbtb43	Viable	http://www.mousephenotype.org/data/genes/MGI:1919084
MGI:1919085	Lancl2	Viable	http://www.mousephenotype.org/data/genes/MGI:1919085
MGI:1919103	Pdia6	Lethal	http://www.mousephenotype.org/data/genes/MGI:1919103
MGI:1919107	Slc17a9	Viable	http://www.mousephenotype.org/data/genes/MGI:1919107
MGI:1919115	Fbxo30	Subviable	http://www.mousephenotype.org/data/genes/MGI:1919115
MGI:1919119	Serpinb12	Viable	http://www.mousephenotype.org/data/genes/MGI:1919119
MGI:1919124	2310007B03Rik	Viable	http://www.mousephenotype.org/data/genes/MGI:1919124
MGI:1919129	Acsl5	Viable	http://www.mousephenotype.org/data/genes/MGI:1919129
MGI:1919131	Apmap	Viable	http://www.mousephenotype.org/data/genes/MGI:1919131
MGI:1919133	Coq2	Lethal	http://www.mousephenotype.org/data/genes/MGI:1919133
MGI:1919137	Ppm1j	Viable	http://www.mousephenotype.org/data/genes/MGI:1919137
MGI:1919139	Epn3	Viable	http://www.mousephenotype.org/data/genes/MGI:1919139
MGI:1919140	Mad2l2	Lethal	http://www.mousephenotype.org/data/genes/MGI:1919140
MGI:1919144	Pla2g4e	Viable	http://www.mousephenotype.org/data/genes/MGI:1919144
MGI:1919147	Lypd6b	Viable	http://www.mousephenotype.org/data/genes/MGI:1919147
MGI:1919148	Apol9b	Viable	http://www.mousephenotype.org/data/genes/MGI:1919148
MGI:1919150	Tmem106b	Viable	http://www.mousephenotype.org/data/genes/MGI:1919150
MGI:1919153	Ces2f	Viable	http://www.mousephenotype.org/data/genes/MGI:1919153
MGI:1919154	Paqr7	Viable	http://www.mousephenotype.org/data/genes/MGI:1919154
MGI:1919163	Tmem79	Viable	http://www.mousephenotype.org/data/genes/MGI:1919163
MGI:1919170	Epgn	Viable	http://www.mousephenotype.org/data/genes/MGI:1919170
MGI:1919173	Borcs6	Lethal	http://www.mousephenotype.org/data/genes/MGI:1919173
MGI:1919192	Myof	Viable	http://www.mousephenotype.org/data/genes/MGI:1919192
MGI:1919199	Cers5	Viable	http://www.mousephenotype.org/data/genes/MGI:1919199
MGI:1919201	Gpc2	Subviable	http://www.mousephenotype.org/data/genes/MGI:1919201
MGI:1919206	Rnf135	Viable	http://www.mousephenotype.org/data/genes/MGI:1919206
MGI:1919210	Myh14	Viable	http://www.mousephenotype.org/data/genes/MGI:1919210
MGI:1919214	Atad3a	Lethal	http://www.mousephenotype.org/data/genes/MGI:1919214
MGI:1919216	Nkiras2	Viable	http://www.mousephenotype.org/data/genes/MGI:1919216
MGI:1919220	Zbed5	Viable	http://www.mousephenotype.org/data/genes/MGI:1919220
MGI:1919223	Rbpms2	Viable	http://www.mousephenotype.org/data/genes/MGI:1919223
MGI:1919224	Prmt3	Subviable	http://www.mousephenotype.org/data/genes/MGI:1919224
MGI:1919228	Ppp2r2a	Lethal	http://www.mousephenotype.org/data/genes/MGI:1919228
MGI:1919232	Snx10	Viable	http://www.mousephenotype.org/data/genes/MGI:1919232
MGI:1919233	Tmco6	Subviable	http://www.mousephenotype.org/data/genes/MGI:1919233
MGI:1919240	Ddx54	Lethal	http://www.mousephenotype.org/data/genes/MGI:1919240
MGI:1919247	Smg9	Lethal	http://www.mousephenotype.org/data/genes/MGI:1919247
MGI:1919248	Slc25a35	Viable	http://www.mousephenotype.org/data/genes/MGI:1919248
MGI:1919257	Fndc3b	Lethal	http://www.mousephenotype.org/data/genes/MGI:1919257
MGI:1919265	Hhipl1	Viable	http://www.mousephenotype.org/data/genes/MGI:1919265
MGI:1919268	Fundc1	Viable	http://www.mousephenotype.org/data/genes/MGI:1919268
MGI:1919277	Slc39a4	Lethal	http://www.mousephenotype.org/data/genes/MGI:1919277
MGI:1919288	Klhl21	Subviable	http://www.mousephenotype.org/data/genes/MGI:1919288
MGI:1919292	Cotl1	Viable	http://www.mousephenotype.org/data/genes/MGI:1919292
MGI:1919297	Ddx42	Lethal	http://www.mousephenotype.org/data/genes/MGI:1919297
MGI:1919303	Tmub2	Viable	http://www.mousephenotype.org/data/genes/MGI:1919303
MGI:1919305	Slc38a10	Viable	http://www.mousephenotype.org/data/genes/MGI:1919305
MGI:1919324	Anks4b	Viable	http://www.mousephenotype.org/data/genes/MGI:1919324
MGI:1919327	Gcnt3	Viable	http://www.mousephenotype.org/data/genes/MGI:1919327
MGI:1919336	Slc39a5	Viable	http://www.mousephenotype.org/data/genes/MGI:1919336
MGI:1919338	Ush1c	Viable	http://www.mousephenotype.org/data/genes/MGI:1919338
MGI:1919340	Entpd8	Viable	http://www.mousephenotype.org/data/genes/MGI:1919340
MGI:1919346	Eef1akmt2	Viable	http://www.mousephenotype.org/data/genes/MGI:1919346
MGI:1919347	2010300C02Rik	Viable	http://www.mousephenotype.org/data/genes/MGI:1919347
MGI:1919352	Dusp11	Viable	http://www.mousephenotype.org/data/genes/MGI:1919352
MGI:1919356	Jmjd8	Viable	http://www.mousephenotype.org/data/genes/MGI:1919356
MGI:1919357	Dscc1	Subviable	http://www.mousephenotype.org/data/genes/MGI:1919357
MGI:1919363	Adck1	Viable	http://www.mousephenotype.org/data/genes/MGI:1919363
MGI:1919374	Seh1l	Lethal	http://www.mousephenotype.org/data/genes/MGI:1919374
MGI:1919383	Trub1	Viable	http://www.mousephenotype.org/data/genes/MGI:1919383
MGI:1919386	Chst14	Subviable	http://www.mousephenotype.org/data/genes/MGI:1919386
MGI:1919391	Adpgk	Viable	http://www.mousephenotype.org/data/genes/MGI:1919391
MGI:1919397	Zbtb46	Subviable	http://www.mousephenotype.org/data/genes/MGI:1919397
MGI:1919398	Tdrp	Viable	http://www.mousephenotype.org/data/genes/MGI:1919398
MGI:1919419	Trim29	Viable	http://www.mousephenotype.org/data/genes/MGI:1919419
MGI:1919425	Mfsd8	Viable	http://www.mousephenotype.org/data/genes/MGI:1919425
MGI:1919429	Fbxl2	Viable	http://www.mousephenotype.org/data/genes/MGI:1919429
MGI:1919443	Scaf11	Viable	http://www.mousephenotype.org/data/genes/MGI:1919443
MGI:1919444	Fbxl20	Subviable	http://www.mousephenotype.org/data/genes/MGI:1919444
MGI:1919445	Supt7l	Lethal	http://www.mousephenotype.org/data/genes/MGI:1919445
MGI:1919451	Otud6b	Subviable	http://www.mousephenotype.org/data/genes/MGI:1919451
MGI:1919455	Eml2	Viable	http://www.mousephenotype.org/data/genes/MGI:1919455
MGI:1919488	Tbc1d5	Viable	http://www.mousephenotype.org/data/genes/MGI:1919488
MGI:1919540	Lsm11	Lethal	http://www.mousephenotype.org/data/genes/MGI:1919540
MGI:1919546	Rusc1	Viable	http://www.mousephenotype.org/data/genes/MGI:1919546
MGI:1919557	2510002D24Rik	Viable	http://www.mousephenotype.org/data/genes/MGI:1919557
MGI:1919570	Kif1bp	Lethal	http://www.mousephenotype.org/data/genes/MGI:1919570
MGI:1919586	Iars2	Lethal	http://www.mousephenotype.org/data/genes/MGI:1919586
MGI:1919588	Wdr89	Viable	http://www.mousephenotype.org/data/genes/MGI:1919588
MGI:1919598	Aif1l	Viable	http://www.mousephenotype.org/data/genes/MGI:1919598
MGI:1919599	Dusp3	Viable	http://www.mousephenotype.org/data/genes/MGI:1919599
MGI:1919607	2210016L21Rik	Viable	http://www.mousephenotype.org/data/genes/MGI:1919607
MGI:1919621	2210408I21Rik	Viable	http://www.mousephenotype.org/data/genes/MGI:1919621
MGI:1919641	Cdkn3	Viable	http://www.mousephenotype.org/data/genes/MGI:1919641
MGI:1919665	Sgo1	Lethal	http://www.mousephenotype.org/data/genes/MGI:1919665
MGI:1919666	Lrpprc	Lethal	http://www.mousephenotype.org/data/genes/MGI:1919666
MGI:1919669	Fam72a	Viable	http://www.mousephenotype.org/data/genes/MGI:1919669
MGI:1919670	Rbm33	Lethal	http://www.mousephenotype.org/data/genes/MGI:1919670
MGI:1919680	B4gat1	Lethal	http://www.mousephenotype.org/data/genes/MGI:1919680
MGI:1919684	Lypd3	Subviable	http://www.mousephenotype.org/data/genes/MGI:1919684
MGI:1919712	Rrp1b	Viable	http://www.mousephenotype.org/data/genes/MGI:1919712
MGI:1919727	Tmem87b	Viable	http://www.mousephenotype.org/data/genes/MGI:1919727
MGI:1919762	Tmem173	Viable	http://www.mousephenotype.org/data/genes/MGI:1919762
MGI:1919764	Fgfbp3	Viable	http://www.mousephenotype.org/data/genes/MGI:1919764
MGI:1919782	Sap130	Lethal	http://www.mousephenotype.org/data/genes/MGI:1919782
MGI:1919784	Rcc2	Viable	http://www.mousephenotype.org/data/genes/MGI:1919784
MGI:1919785	Aldh1b1	Viable	http://www.mousephenotype.org/data/genes/MGI:1919785
MGI:1919792	Pgam5	Viable	http://www.mousephenotype.org/data/genes/MGI:1919792
MGI:1919819	Bbs5	Viable	http://www.mousephenotype.org/data/genes/MGI:1919819
MGI:1919828	2700054A10Rik	Viable	http://www.mousephenotype.org/data/genes/MGI:1919828
MGI:1919857	Usp13	Viable	http://www.mousephenotype.org/data/genes/MGI:1919857
MGI:1919862	Hpf1	Viable	http://www.mousephenotype.org/data/genes/MGI:1919862
MGI:1919865	Anks3	Lethal	http://www.mousephenotype.org/data/genes/MGI:1919865
MGI:1919884	Tdrkh	Viable	http://www.mousephenotype.org/data/genes/MGI:1919884
MGI:1919891	Mob2	Lethal	http://www.mousephenotype.org/data/genes/MGI:1919891
MGI:1919899	Tmem209	Subviable	http://www.mousephenotype.org/data/genes/MGI:1919899
MGI:1919908	2700097O09Rik	Viable	http://www.mousephenotype.org/data/genes/MGI:1919908
MGI:1919911	Serp2	Viable	http://www.mousephenotype.org/data/genes/MGI:1919911
MGI:1919912	Dis3	Lethal	http://www.mousephenotype.org/data/genes/MGI:1919912
MGI:1919918	Skida1	Subviable	http://www.mousephenotype.org/data/genes/MGI:1919918
MGI:1919924	Adipor1	Viable	http://www.mousephenotype.org/data/genes/MGI:1919924
MGI:1919936	Usp24	Viable	http://www.mousephenotype.org/data/genes/MGI:1919936
MGI:1919940	Grrp1	Viable	http://www.mousephenotype.org/data/genes/MGI:1919940
MGI:1919941	Calhm2	Viable	http://www.mousephenotype.org/data/genes/MGI:1919941
MGI:1919964	Nup37	Viable	http://www.mousephenotype.org/data/genes/MGI:1919964
MGI:1919995	Tmem161b	Lethal	http://www.mousephenotype.org/data/genes/MGI:1919995
MGI:1920014	Csnk1g2	Viable	http://www.mousephenotype.org/data/genes/MGI:1920014
MGI:1920024	Neil1	Viable	http://www.mousephenotype.org/data/genes/MGI:1920024
MGI:1920040	Ssbp1	Lethal	http://www.mousephenotype.org/data/genes/MGI:1920040
MGI:1920075	Mon1a	Viable	http://www.mousephenotype.org/data/genes/MGI:1920075
MGI:1920081	Dhx30	Lethal	http://www.mousephenotype.org/data/genes/MGI:1920081
MGI:1920093	Prdm4	Viable	http://www.mousephenotype.org/data/genes/MGI:1920093
MGI:1920112	Cox15	Lethal	http://www.mousephenotype.org/data/genes/MGI:1920112
MGI:1920121	Pfn4	Viable	http://www.mousephenotype.org/data/genes/MGI:1920121
MGI:1920136	Ccdc94	Lethal	http://www.mousephenotype.org/data/genes/MGI:1920136
MGI:1920145	Setd5	Lethal	http://www.mousephenotype.org/data/genes/MGI:1920145
[truncated: 2,268 more rows]

## Sheet: S2_human_cell_via_overlap_IMPC
Human gene				Human viability data				Mouse orthologue						IMPC
HGNC.ID	Approved_symbol	Approved_name	Location	Reference	Percentage.Cellines.studied	Percentage.Celllines.essential	Criteria.Percentage.050	mgi_id	mouse_name	mouse_symbol	mouse_chr	support	support_count	link_IMPC	IMPC.Viability.DR7
HGNC:11260	SPRR1B	small proline rich protein 1B	1q21.3	Blomen, Wang	54.5455	0	Non-essential	MGI:106659	small proline-rich protein 1B	Sprr1b	3	EggNOG,PhylomeDB,HGNC,Treefam,OrthoDB	5	http://www.mousephenotype.org/data/genes/MGI:106659	Viable
HGNC:12412	TUBB2A	tubulin beta 2A class IIa	6p25.2	Blomen, Wang	54.5455	0	Non-essential	MGI:107861	tubulin, beta 2A class IIA	Tubb2a	13	Inparanoid,HomoloGene,HGNC,PhylomeDB,NCBI,OrthoMCL,Panther,Treefam,OMA,Ensembl,OrthoDB	11	http://www.mousephenotype.org/data/genes/MGI:107861	Viable
HGNC:1551	CBX1	chromobox 1	17q21.32	Blomen, Wang	54.5455	0	Non-essential	MGI:105369	chromobox 1	Cbx1	11	Inparanoid,EggNOG,HomoloGene,PhylomeDB,HGNC,NCBI,Treefam,Panther,OMA,Ensembl,OrthoDB	11	http://www.mousephenotype.org/data/genes/MGI:105369	Lethal
HGNC:15967	DEFB103A	defensin beta 103A	8p23.1	Blomen, Wang	54.5455	0	Non-essential	MGI:2675345	defensin beta 14	Defb14	8	Inparanoid,EggNOG,HGNC,PhylomeDB,OrthoMCL,Panther,OMA,Ensembl,OrthoDB	9	http://www.mousephenotype.org/data/genes/MGI:2675345	Viable
HGNC:16710	AKTIP	AKT interacting protein	16q12.2	Blomen, Wang	54.5455	0	Non-essential	MGI:3693832	thymoma viral proto-oncogene 1 interacting protein	Aktip	8	Inparanoid,EggNOG,HomoloGene,PhylomeDB,HGNC,NCBI,Treefam,OMA,Ensembl,OrthoDB	10	http://www.mousephenotype.org/data/genes/MGI:3693832	Viable
HGNC:17146	ARL2BP	ADP ribosylation factor like GTPase 2 binding protein	16q13	Blomen, Wang	54.5455	0	Non-essential	MGI:1349429	ADP-ribosylation factor-like 2 binding protein	Arl2bp	8	Inparanoid,EggNOG,HomoloGene,HGNC,OrthoMCL,NCBI,Treefam,Panther,OMA,Ensembl	10	http://www.mousephenotype.org/data/genes/MGI:1349429	Viable
HGNC:17890	HPGDS	hematopoietic prostaglandin D synthase	4q22.3	Blomen, Wang	54.5455	0	Non-essential	MGI:1859384	hematopoietic prostaglandin D synthase	Hpgds	6	Inparanoid,EggNOG,HomoloGene,PhylomeDB,HGNC,OrthoMCL,NCBI,Treefam,Panther,OMA,Ensembl,OrthoDB	12	http://www.mousephenotype.org/data/genes/MGI:1859384	Viable
HGNC:18107	DEFB130A	defensin beta 130A	8p23.1	Blomen, Wang	54.5455	0	Non-essential	MGI:3644478	defensin beta 47	Defb47	14	HomoloGene,HGNC,PhylomeDB,OrthoMCL,Panther,OMA,Ensembl,OrthoDB	8	http://www.mousephenotype.org/data/genes/MGI:3644478	Viable
HGNC:18130	SYCP3	synaptonemal complex protein 3	12q23.2	Blomen, Wang	54.5455	0	Non-essential	MGI:109542	synaptonemal complex protein 3	Sycp3	10	Inparanoid,EggNOG,HomoloGene,HGNC,NCBI,Treefam,Panther,OMA,Ensembl,OrthoDB	10	http://www.mousephenotype.org/data/genes/MGI:109542	Viable
HGNC:18790	NSG1	neuronal vesicle trafficking associated 1	4p16.3	Blomen, Wang	54.5455	0	Non-essential	MGI:109149	neuron specific gene family member 1	Nsg1	5	Inparanoid,EggNOG,HomoloGene,PhylomeDB,HGNC,NCBI,OrthoMCL,Treefam,Panther,OMA,Ensembl,OrthoDB	12	http://www.mousephenotype.org/data/genes/MGI:109149	Viable
HGNC:20290	CAB39L	calcium binding protein 39 like	13q14.2	Blomen, Wang	54.5455	0	Non-essential	MGI:1914081	calcium binding protein 39-like	Cab39l	14	Inparanoid,EggNOG,HomoloGene,PhylomeDB,HGNC,OrthoMCL,NCBI,Treefam,Panther,OMA,Ensembl,OrthoDB	12	http://www.mousephenotype.org/data/genes/MGI:1914081	Viable
HGNC:20478	WFDC11	WAP four-disulfide core domain 11	20q13.12	Blomen, Wang	54.5455	0	Non-essential	MGI:3651686	WAP four-disulfide core domain 11	Wfdc11	2	Inparanoid,EggNOG,NCBI,Panther,OMA,Ensembl,OrthoDB	7	http://www.mousephenotype.org/data/genes/MGI:3651686	Viable
HGNC:22282	TCEAL5	transcription elongation factor A like 5	Xq22.1	Blomen, Wang	54.5455	0	Non-essential	MGI:3036236	transcription elongation factor A (SII)-like 5	Tceal5	X	EggNOG,HomoloGene,HGNC,PhylomeDB,OrthoMCL,NCBI,Treefam,Panther,OMA,Ensembl,OrthoDB	11	http://www.mousephenotype.org/data/genes/MGI:3036236	Viable
HGNC:22401	KCTD9	potassium channel tetramerization domain containing 9	8p21.2	Blomen, Wang	54.5455	0	Non-essential	MGI:2145579	potassium channel tetramerisation domain containing 9	Kctd9	14	Inparanoid,EggNOG,HomoloGene,PhylomeDB,HGNC,OrthoMCL,NCBI,Treefam,Panther,OMA,Ensembl,OrthoDB	12	http://www.mousephenotype.org/data/genes/MGI:2145579	Viable
HGNC:23068	TRAPPC2	trafficking protein particle complex 2	Xp22.2	Blomen, Wang	54.5455	0	Non-essential	MGI:1913476	trafficking protein particle complex 2	Trappc2	X	Inparanoid,EggNOG,HomoloGene,PhylomeDB,HGNC,NCBI,Treefam,Panther,Ensembl,OMA,OrthoDB	11	http://www.mousephenotype.org/data/genes/MGI:1913476	Viable
HGNC:23414	WASHC2C	WASH complex subunit 2C	10q11.22	Blomen, Wang	54.5455	0	Non-essential	MGI:106463	WASH complex subunit 2`	Washc2	6	HomoloGene,HGNC,PhylomeDB,NCBI,Treefam,Panther,OMA,Ensembl,OrthoDB	9	http://www.mousephenotype.org/data/genes/MGI:106463	Lethal
HGNC:23423	PTPN20	protein tyrosine phosphatase, non-receptor type 20	10q11.22	Blomen, Wang	54.5455	0	Non-essential	MGI:1196295	protein tyrosine phosphatase, non-receptor type 20	Ptpn20	14	Inparanoid,HomoloGene,HGNC,PhylomeDB,NCBI,OrthoMCL,Treefam,Panther,OMA,Ensembl,OrthoDB	11	http://www.mousephenotype.org/data/genes/MGI:1196295	Viable
HGNC:24044	FAM72A	family with sequence similarity 72 member A	1q32.1	Blomen, Wang	54.5455	0	Non-essential	MGI:1919669	family with sequence similarity 72, member A	Fam72a	1	HomoloGene,HGNC,PhylomeDB,NCBI,Treefam,Panther,OMA,Ensembl,OrthoDB	9	http://www.mousephenotype.org/data/genes/MGI:1919669	Viable
HGNC:24252	FAHD2A	fumarylacetoacetate hydrolase domain containing 2A	2q11.1	Blomen, Wang	54.5455	0	Non-essential	MGI:1915376	fumarylacetoacetate hydrolase domain containing 2A	Fahd2a	2	HGNC,OrthoMCL,Treefam,Panther,OMA,Ensembl,OrthoDB	7	http://www.mousephenotype.org/data/genes/MGI:1915376	Viable
HGNC:24937	HDGFL3	HDGF like 3	15q25.2	Blomen, Wang	54.5455	0	Non-essential	MGI:1352760	HDGF like 3	Hdgfl3	7	Inparanoid,HomoloGene,PhylomeDB,HGNC,NCBI,Treefam,OMA,Ensembl,OrthoDB	9	http://www.mousephenotype.org/data/genes/MGI:1352760	Viable
HGNC:25019	HSPB11	heat shock protein family B (small) member 11	1p32.3	Blomen, Wang	54.5455	0	Non-essential	MGI:1920188	heat shock protein family B (small), member 11	Hspb11	4	Inparanoid,EggNOG,HomoloGene,PhylomeDB,HGNC,OrthoMCL,NCBI,Treefam,Panther,OMA,Ensembl,OrthoDB	12	http://www.mousephenotype.org/data/genes/MGI:1920188	Lethal
HGNC:25598	TYW1	tRNA-yW synthesizing protein 1 homolog	7q11.21	Blomen, Wang	54.5455	0	Non-essential	MGI:2141161	tRNA-yW synthesizing protein 1 homolog (S. cerevisiae)	Tyw1	5	EggNOG,HomoloGene,PhylomeDB,HGNC,OrthoMCL,Treefam,Panther,OMA,Ensembl,OrthoDB	10	http://www.mousephenotype.org/data/genes/MGI:2141161	Viable
HGNC:26051	HPF1	histone PARylation factor 1	4q33	Blomen, Wang	54.5455	0	Non-essential	MGI:1919862	histone PARylation factor 1	Hpf1	8	Inparanoid,EggNOG,HomoloGene,PhylomeDB,HGNC,NCBI,OrthoMCL,Treefam,Panther,OMA,Ensembl,OrthoDB	12	http://www.mousephenotype.org/data/genes/MGI:1919862	Viable
HGNC:26404	NADK2	NAD kinase 2, mitochondrial	5p13.2	Blomen, Wang	54.5455	0	Non-essential	MGI:1915896	NAD kinase 2, mitochondrial	Nadk2	15	Inparanoid,EggNOG,HomoloGene,PhylomeDB,HGNC,NCBI,Treefam,Panther,OMA,Ensembl,OrthoDB	11	http://www.mousephenotype.org/data/genes/MGI:1915896	Lethal
HGNC:26938	HIKESHI	Hikeshi, heat shock protein nuclear import factor	11q14.2	Blomen, Wang	54.5455	0	Non-essential	MGI:96738	heat shock protein nuclear import factor	Hikeshi	7	Inparanoid,EggNOG,HomoloGene,PhylomeDB,HGNC,OrthoMCL,NCBI,Treefam,Panther,OMA,Ensembl,OrthoDB	12	http://www.mousephenotype.org/data/genes/MGI:96738	Lethal
HGNC:26951	TDRP	testis development related protein	8p23.3	Blomen, Wang	54.5455	0	Non-essential	MGI:1919398	testis development related protein	Tdrp	8	Inparanoid,EggNOG,HomoloGene,HGNC,OrthoMCL,NCBI,Treefam,Panther,OMA,Ensembl,OrthoDB	11	http://www.mousephenotype.org/data/genes/MGI:1919398	Viable
HGNC:28646	NIM1K	NIM1 serine/threonine protein kinase	5p12	Blomen, Wang	54.5455	0	Non-essential	MGI:2442399	NIM1 serine/threonine protein kinase	Nim1k	13	Inparanoid,EggNOG,HomoloGene,PhylomeDB,HGNC,NCBI,Panther,Treefam,OMA,Ensembl,OrthoDB	11	http://www.mousephenotype.org/data/genes/MGI:2442399	Viable
HGNC:29827	MYL12B	myosin light chain 12B	18p11.31	Blomen, Wang	54.5455	0	Non-essential	MGI:107494	myosin, light chain 12B, regulatory	Myl12b	17	Inparanoid,EggNOG,PhylomeDB,HGNC,OrthoMCL,NCBI,Treefam,Panther,OMA,Ensembl,OrthoDB	11	http://www.mousephenotype.org/data/genes/MGI:107494	Viable
HGNC:30084	TCEAL9	transcription elongation factor A like 9	Xq22.2	Blomen, Wang	54.5455	0	Non-essential	MGI:109567	transcription elongation factor A like 9	Tceal9	X	Inparanoid,EggNOG,HomoloGene,PhylomeDB,HGNC,OrthoMCL,NCBI,Panther,OMA,Ensembl,OrthoDB	11	http://www.mousephenotype.org/data/genes/MGI:109567	Viable
HGNC:30452	FAM92A	family with sequence similarity 92 member A	8q22.1	Blomen, Wang	54.5455	0	Non-essential	MGI:1915349	family with sequence similarity 92, member A	Fam92a	4	Inparanoid,EggNOG,HomoloGene,HGNC,NCBI,Treefam,Panther,OMA,Ensembl,OrthoDB	10	http://www.mousephenotype.org/data/genes/MGI:1915349	Viable
HGNC:3047	RIPPLY3	ripply transcriptional repressor 3	21q22.13	Blomen, Wang	54.5455	0	Non-essential	MGI:2181192	ripply transcriptional repressor 3	Ripply3	16	Inparanoid,EggNOG,HomoloGene,HGNC,OrthoMCL,NCBI,Panther,Treefam,OMA,Ensembl,OrthoDB	11	http://www.mousephenotype.org/data/genes/MGI:2181192	Viable
HGNC:31088	ALG10B	ALG10B, alpha-1,2-glucosyltransferase	12q12	Blomen, Wang	54.5455	0	Non-essential	MGI:2146159	asparagine-linked glycosylation 10B (alpha-1,2-glucosyltransferase)	Alg10b	15	Inparanoid,EggNOG,PhylomeDB,HGNC,OrthoMCL,Treefam,Panther,OMA,Ensembl,OrthoDB	10	http://www.mousephenotype.org/data/genes/MGI:2146159	Lethal
HGNC:3208	EEF1B2	eukaryotic translation elongation factor 1 beta 2	2q33.3	Blomen, Wang	54.5455	0	Non-essential	MGI:1929520	eukaryotic translation elongation factor 1 beta 2	Eef1b2	1	Inparanoid,EggNOG,HomoloGene,PhylomeDB,HGNC,NCBI,Treefam,Panther,OMA,OrthoDB	10	http://www.mousephenotype.org/data/genes/MGI:1929520	Viable
HGNC:32221	EEF2KMT	eukaryotic elongation factor 2 lysine methyltransferase	16p13.3	Blomen, Wang	54.5455	0	Non-essential	MGI:1917761	eukaryotic elongation factor 2 lysine methyltransferase	Eef2kmt	16	EggNOG,HomoloGene,PhylomeDB,HGNC,OrthoMCL,NCBI,Panther,Treefam,OMA,Ensembl,OrthoDB	11	http://www.mousephenotype.org/data/genes/MGI:1917761	Viable
HGNC:32322	SCX	scleraxis bHLH transcription factor	8q24.3	Blomen, Wang	54.5455	0	Non-essential	MGI:102934	scleraxis	Scx	15	Inparanoid,HomoloGene,PhylomeDB,HGNC,NCBI,Panther,OMA,Ensembl,OrthoDB	9	http://www.mousephenotype.org/data/genes/MGI:102934	Lethal
HGNC:34396	OCM2	oncomodulin 2	7q21.3	Blomen, Wang	54.5455	0	Non-essential	MGI:97401	oncomodulin	Ocm	5	EggNOG,PhylomeDB,HGNC,OrthoMCL,NCBI,Treefam,Panther,OMA,Ensembl,OrthoDB	10	http://www.mousephenotype.org/data/genes/MGI:97401	Viable
HGNC:37243	HSBP1L1	heat shock factor binding protein 1 like 1	18q23	Blomen, Wang	54.5455	0	Non-essential	MGI:1913505	heat shock factor binding protein 1-like 1	Hsbp1l1	18	Inparanoid,EggNOG,HomoloGene,PhylomeDB,HGNC,NCBI,Panther,OMA,Ensembl,OrthoDB	10	http://www.mousephenotype.org/data/genes/MGI:1913505	Viable
HGNC:382	AKR1B10	aldo-keto reductase family 1 member B10	7q33	Blomen, Wang	54.5455	0	Non-essential	MGI:107673	aldo-keto reductase family 1, member B8	Akr1b8	6	HomoloGene,PhylomeDB,HGNC,OrthoMCL,Panther,Treefam,Ensembl,OMA,OrthoDB	9	http://www.mousephenotype.org/data/genes/MGI:107673	Viable
HGNC:3821	FOXO3	forkhead box O3	6q21	Blomen, Wang	54.5455	0	Non-essential	MGI:1890081	forkhead box O3	Foxo3	10	Inparanoid,EggNOG,HomoloGene,PhylomeDB,HGNC,NCBI,OrthoMCL,Treefam,Panther,OMA,Ensembl,OrthoDB	12	http://www.mousephenotype.org/data/genes/MGI:1890081	Viable
HGNC:385	AKR1C2	aldo-keto reductase family 1 member C2	10p15.1	Blomen, Wang	54.5455	0	Non-essential	MGI:1924587	aldo-keto reductase family 1, member C21	Akr1c21	13	HomoloGene,PhylomeDB,Treefam,OMA,Ensembl,OrthoDB	6	http://www.mousephenotype.org/data/genes/MGI:1924587	Viable
HGNC:4604	CXCL3	C-X-C motif chemokine ligand 3	4q13.3	Blomen, Wang	54.5455	0	Non-essential	MGI:1340094	chemokine (C-X-C motif) ligand 2	Cxcl2	5	HomoloGene,PhylomeDB,OrthoMCL,Treefam,Panther,Ensembl,OMA,OrthoDB	8	http://www.mousephenotype.org/data/genes/MGI:1340094	Viable
HGNC:4948	HLA-DRB1	major histocompatibility complex, class II, DR beta 1	6p21.32	Blomen, Wang	54.5455	0	Non-essential	MGI:95901	histocompatibility 2, class II antigen E beta	H2-Eb1	17	EggNOG,Treefam,Panther,Ensembl,OMA,OrthoDB	6	http://www.mousephenotype.org/data/genes/MGI:95901	Viable
HGNC:5977	IL15	interleukin 15	4q31.21	Blomen, Wang	54.5455	0	Non-essential	MGI:103014	interleukin 15	Il15	8	Inparanoid,EggNOG,HomoloGene,PhylomeDB,HGNC,NCBI,OrthoMCL,Treefam,OMA,Ensembl,OrthoDB	11	http://www.mousephenotype.org/data/genes/MGI:103014	Viable
HGNC:6427	KRT17	keratin 17	17q21.2	Blomen, Wang	54.5455	0	Non-essential	MGI:96691	keratin 17	Krt17	11	Inparanoid,EggNOG,HomoloGene,PhylomeDB,HGNC,OrthoMCL,NCBI,Panther,Treefam,OMA,Ensembl,OrthoDB	12	http://www.mousephenotype.org/data/genes/MGI:96691	Viable
HGNC:651	AREG	amphiregulin	4q13.3	Blomen, Wang	54.5455	0	Non-essential	MGI:88068	amphiregulin	Areg	5	Inparanoid,HomoloGene,PhylomeDB,HGNC,NCBI,OrthoMCL,Treefam,Panther,OMA,Ensembl,OrthoDB	11	http://www.mousephenotype.org/data/genes/MGI:88068	Viable
HGNC:6568	LGALS7	galectin 7	19q13.13	Blomen, Wang	54.5455	0	Non-essential	MGI:1316742	lectin, galactose binding, soluble 7	Lgals7	7	Inparanoid,EggNOG,HomoloGene,HGNC,NCBI,OrthoMCL,Treefam,OMA,Ensembl,OrthoDB	10	http://www.mousephenotype.org/data/genes/MGI:1316742	Viable
HGNC:8630	PEBP1	phosphatidylethanolamine binding protein 1	12q24.23	Blomen, Wang	54.5455	0	Non-essential	MGI:1344408	phosphatidylethanolamine binding protein 1	Pebp1	5	Inparanoid,EggNOG,HomoloGene,PhylomeDB,HGNC,NCBI,Treefam,Panther,OMA,Ensembl,OrthoDB	11	http://www.mousephenotype.org/data/genes/MGI:1344408	Viable
HGNC:8686	PCDHB15	protocadherin beta 15	5q31.3	Blomen, Wang	54.5455	0	Non-essential	MGI:2136760	protocadherin beta 22	Pcdhb22	18	Inparanoid,EggNOG,HomoloGene,PhylomeDB,OrthoMCL,Treefam,Panther,OMA,Ensembl,OrthoDB	10	http://www.mousephenotype.org/data/genes/MGI:2136760	Viable
HGNC:9800	RABL2B	RAB, member of RAS oncogene family like 2B	22q13.33	Blomen, Wang	54.5455	0	Non-essential	MGI:1915958	RAB, member RAS oncogene family-like 2	Rabl2	15	Inparanoid,HGNC,NCBI,Treefam,Panther,OMA,Ensembl,OrthoDB	8	http://www.mousephenotype.org/data/genes/MGI:1915958	Viable
HGNC:9952	REG1B	regenerating family member 1 beta	2p12	Blomen, Wang	54.5455	0	Non-essential	MGI:97896	regenerating islet-derived 2	Reg2	6	Inparanoid,HomoloGene,PhylomeDB,HGNC,Panther,Ensembl,OrthoDB	7	http://www.mousephenotype.org/data/genes/MGI:97896	Viable
HGNC:13069	ZNF275	zinc finger protein 275	X: 153334155-153360110	Blomen, Hart	63.6364	0	Non-essential	MGI:1350985	zinc finger protein 275	Zfp275	X	Inparanoid,HomoloGene,HGNC,Treefam,OMA,Ensembl,OrthoDB	7	http://www.mousephenotype.org/data/genes/MGI:1350985	Viable
HGNC:13760	CYFIP2	cytoplasmic FMR1 interacting protein 2	5: 157266079-157395595	Blomen, Hart	63.6364	0	Non-essential	MGI:1924134	cytoplasmic FMR1 interacting protein 2	Cyfip2	11	Inparanoid,HomoloGene,HGNC,PhylomeDB,NCBI,Treefam,Panther,OMA,Ensembl,OrthoDB	10	http://www.mousephenotype.org/data/genes/MGI:1924134	Lethal
HGNC:14383	CDRT4	CMT1A duplicated region transcript 4	17: 15436015-15503608	Blomen, Hart	63.6364	0	Non-essential	MGI:1913588	CMT1A duplicated region transcript 4	Cdrt4	11	Inparanoid,HomoloGene,PhylomeDB,HGNC,NCBI,Panther,OMA,Ensembl,OrthoDB	9	http://www.mousephenotype.org/data/genes/MGI:1913588	Viable
HGNC:14402	HIPK2	homeodomain interacting protein kinase 2	7: 139561570-139777778	Blomen, Hart	63.6364	0	Non-essential	MGI:1314872	homeodomain interacting protein kinase 2	Hipk2	6	Inparanoid,EggNOG,HomoloGene,HGNC,PhylomeDB,NCBI,Treefam,Panther,OMA,Ensembl,OrthoDB	11	http://www.mousephenotype.org/data/genes/MGI:1314872	Subviable
HGNC:14872	ASPN	asporin	9: 92456205-92482506	Blomen, Hart	63.6364	0	Non-essential	MGI:1913945	asporin	Aspn	13	Inparanoid,EggNOG,HomoloGene,HGNC,PhylomeDB,OrthoMCL,NCBI,Treefam,Panther,OMA,Ensembl,OrthoDB	12	http://www.mousephenotype.org/data/genes/MGI:1913945	Viable
HGNC:16955	GAS2L1	growth arrest specific 2 like 1	22: 29306582-29312785	Blomen, Hart	63.6364	0	Non-essential	MGI:1926176	growth arrest-specific 2 like 1	Gas2l1	11	Inparanoid,HomoloGene,HGNC,PhylomeDB,NCBI,OMA,Ensembl,OrthoDB	8	http://www.mousephenotype.org/data/genes/MGI:1926176	Viable
HGNC:20990	PHACTR1	phosphatase and actin regulator 1	6: 12716805-13290484	Blomen, Hart	63.6364	0	Non-essential	MGI:2659021	phosphatase and actin regulator 1	Phactr1	13	Inparanoid,EggNOG,HomoloGene,HGNC,PhylomeDB,NCBI,Panther,OMA,Ensembl,OrthoDB	10	http://www.mousephenotype.org/data/genes/MGI:2659021	Viable
HGNC:21212	ADGB	androglobin	6: 146598965-146815462	Blomen, Hart	63.6364	0	Non-essential	MGI:3605549	androglobin	Adgb	10	Inparanoid,EggNOG,HomoloGene,HGNC,OrthoMCL,NCBI,Treefam,Panther,OMA,Ensembl,OrthoDB	11	http://www.mousephenotype.org/data/genes/MGI:3605549	Viable
HGNC:21714	IFNK	interferon kappa	9p21.2	Blomen, Hart, Wang	63.6364	0	Non-essential	MGI:2683287	interferon kappa	Ifnk	4	Inparanoid,EggNOG,HomoloGene,PhylomeDB,HGNC,OrthoMCL,NCBI,Panther,Treefam,OMA,Ensembl,OrthoDB	12	http://www.mousephenotype.org/data/genes/MGI:2683287	Viable
HGNC:21715	PKD1L2	polycystin 1 like 2 (gene/pseudogene)	16: 81100875-81220370	Blomen, Hart	63.6364	0	Non-essential	MGI:2664668	polycystic kidney disease 1 like 2	Pkd1l2	8	Inparanoid,HomoloGene,HGNC,OrthoMCL,NCBI,Panther,OMA	7	http://www.mousephenotype.org/data/genes/MGI:2664668	Viable
HGNC:22448	NOBOX	NOBOX oogenesis homeobox	7: 144397240-144410227	Blomen, Hart	63.6364	0	Non-essential	MGI:108011	NOBOX oogenesis homeobox	Nobox	6	Inparanoid,EggNOG,HomoloGene,HGNC,PhylomeDB,OrthoMCL,NCBI,Treefam,Panther,Ensembl,OrthoDB	11	http://www.mousephenotype.org/data/genes/MGI:108011	Subviable
HGNC:24045	SPTSSB	serine palmitoyltransferase small subunit B	3q26.1	Blomen, Hart, Wang	63.6364	0	Non-essential	MGI:1913433	serine palmitoyltransferase, small subunit B	Sptssb	3	Inparanoid,EggNOG,HomoloGene,PhylomeDB,HGNC,OrthoMCL,NCBI,Treefam,Panther,OMA,Ensembl	11	http://www.mousephenotype.org/data/genes/MGI:1913433	Viable
HGNC:26316	MYRFL	myelin regulatory factor-like	12: 69825304-69959097	Blomen, Hart	63.6364	0	Non-essential	MGI:2685085	myelin regulatory factor-like	Myrfl	10	Inparanoid,EggNOG,HomoloGene,HGNC,NCBI,Panther,OMA,Ensembl,OrthoDB	9	http://www.mousephenotype.org/data/genes/MGI:2685085	Viable
HGNC:26538	VWA5B1	von Willebrand factor A domain containing 5B1	1: 20290919-20354894	Blomen, Hart	63.6364	0	Non-essential	MGI:1922968	von Willebrand factor A domain containing 5B1	Vwa5b1	4	Inparanoid,EggNOG,HomoloGene,PhylomeDB,HGNC,NCBI,Panther,OMA,Ensembl,OrthoDB	10	http://www.mousephenotype.org/data/genes/MGI:1922968	Viable
HGNC:26727	ERFE	erythroferrone	2: 238158982-238168900	Blomen, Hart	63.6364	0	Non-essential	MGI:3606476	erythroferrone	Erfe	1	Inparanoid,EggNOG,HomoloGene,PhylomeDB,HGNC,NCBI,Treefam,Panther,OMA,Ensembl,OrthoDB	11	http://www.mousephenotype.org/data/genes/MGI:3606476	Viable
HGNC:27564	CCDC57	coiled-coil domain containing 57	17: 82101460-82212830	Blomen, Hart	63.6364	0	Non-essential	MGI:1918526	coiled-coil domain containing 57	Ccdc57	11	Inparanoid,EggNOG,HomoloGene,PhylomeDB,HGNC,NCBI,Treefam,Panther,OMA,Ensembl,OrthoDB	11	http://www.mousephenotype.org/data/genes/MGI:1918526	Viable
HGNC:32565	IZUMO1R	IZUMO1 receptor, JUNO	11: 94305592-94307721	Blomen, Hart	63.6364	0	Non-essential	MGI:1929185	IZUMO1 receptor, JUNO	Izumo1r	9	Inparanoid,EggNOG,HomoloGene,PhylomeDB,HGNC,OrthoMCL,NCBI,Panther,Treefam,OMA,Ensembl,OrthoDB	12	http://www.mousephenotype.org/data/genes/MGI:1929185	Viable
HGNC:3616	FCGR2A	Fc fragment of IgG receptor IIa	1q23.3	Blomen, Hart, Wang	63.6364	0	Non-essential	MGI:95500	Fc receptor, IgG, low affinity III	Fcgr3	1	EggNOG,HomoloGene,Treefam,Panther,Ensembl,OrthoDB	6	http://www.mousephenotype.org/data/genes/MGI:95500	Viable
HGNC:6867	MAP4K5	mitogen-activated protein kinase kinase kinase kinase 5	14: 50418501-50561126	Blomen, Hart	63.6364	0	Non-essential	MGI:1925503	mitogen-activated protein kinase kinase kinase kinase 5	Map4k5	12	Inparanoid,EggNOG,HomoloGene,PhylomeDB,HGNC,NCBI,Treefam,OMA,Panther,Ensembl,OrthoDB	11	http://www.mousephenotype.org/data/genes/MGI:1925503	Viable
HGNC:10057	RNF13	ring finger protein 13	3q25.1	Blomen, Hart, Wang	72.7273	0	Non-essential	MGI:1346341	ring finger protein 13	Rnf13	3	Inparanoid,EggNOG,HomoloGene,HGNC,NCBI,OrthoMCL,Treefam,Panther,OMA,Ensembl,OrthoDB	11	http://www.mousephenotype.org/data/genes/MGI:1346341	Viable
HGNC:10569	SERPINB3	serpin family B member 3	18q21.33	Blomen, Hart, Wang	72.7273	0	Non-essential	MGI:2683295	serine (or cysteine) peptidase inhibitor, clade B (ovalbumin), member 3D	Serpinb3d	1	EggNOG,HomoloGene,HGNC,PhylomeDB,Treefam,Panther,Ensembl,OMA,OrthoDB	9	http://www.mousephenotype.org/data/genes/MGI:2683295	Viable
HGNC:12502	SUMO1	small ubiquitin-like modifier 1	2q33.1	Blomen, Hart, Wang	72.7273	0	Non-essential	MGI:1197010	small ubiquitin-like modifier 1	Sumo1	1	Inparanoid,EggNOG,HomoloGene,PhylomeDB,HGNC,NCBI,OrthoMCL,Treefam,Panther,OMA,Ensembl,OrthoDB	12	http://www.mousephenotype.org/data/genes/MGI:1197010	Subviable
HGNC:15520	LPAR6	lysophosphatidic acid receptor 6	13q14.2	Blomen, Hart, Wang	72.7273	0	Non-essential	MGI:1914418	lysophosphatidic acid receptor 6	Lpar6	14	Inparanoid,HomoloGene,PhylomeDB,HGNC,NCBI,Panther,Treefam,OMA,Ensembl,OrthoDB	10	http://www.mousephenotype.org/data/genes/MGI:1914418	Viable
HGNC:16102	FAM210B	family with sequence similarity 210 member B	20q13.2	Blomen, Hart, Wang	72.7273	0	Non-essential	MGI:1914267	family with sequence similarity 210, member B	Fam210b	2	Inparanoid,EggNOG,HomoloGene,HGNC,OrthoMCL,NCBI,Treefam,Panther,OMA,Ensembl,OrthoDB	11	http://www.mousephenotype.org/data/genes/MGI:1914267	Viable
HGNC:17581	APIP	APAF1 interacting protein	11p13	Blomen, Hart, Wang	72.7273	0	Non-essential	MGI:1926788	APAF1 interacting protein	Apip	2	Inparanoid,EggNOG,HomoloGene,PhylomeDB,HGNC,NCBI,OrthoMCL,Treefam,Panther,OMA,Ensembl,OrthoDB	12	http://www.mousephenotype.org/data/genes/MGI:1926788	Viable
HGNC:17617	MRGPRX4	MAS related GPR family member X4	11p15.1	Blomen, Hart, Wang	72.7273	0	Non-essential	MGI:3033139	MAS-related GPR, member X1	Mrgprx1	7	Inparanoid,HomoloGene,PhylomeDB,Panther,Treefam,OMA,Ensembl	7	http://www.mousephenotype.org/data/genes/MGI:3033139	Viable
HGNC:18364	IFNL2	interferon lambda 2	19q13.2	Blomen, Hart, Wang	72.7273	0	Non-essential	MGI:2450574	interferon lambda 3	Ifnl3	7	EggNOG,HGNC,Treefam,Panther,Ensembl,OMA,OrthoDB	7	http://www.mousephenotype.org/data/genes/MGI:2450574	Viable
HGNC:18886	TAS2R39	taste 2 receptor member 39	7q34	Blomen, Hart, Wang	72.7273	0	Non-essential	MGI:2681308	taste receptor, type 2, member 139	Tas2r139	6	Inparanoid,EggNOG,HomoloGene,HGNC,PhylomeDB,NCBI,Panther,Treefam,OMA,Ensembl	10	http://www.mousephenotype.org/data/genes/MGI:2681308	Viable
HGNC:19983	RAB43	RAB43, member RAS oncogene family	3q21.3	Blomen, Hart, Wang	72.7273	0	Non-essential	MGI:1917084	RAB43, member RAS oncogene family	Rab43	6	Inparanoid,EggNOG,HomoloGene,PhylomeDB,HGNC,NCBI,Panther,Treefam,OMA,Ensembl,OrthoDB	11	http://www.mousephenotype.org/data/genes/MGI:1917084	Viable
HGNC:20332	UPF3A	UPF3A, regulator of nonsense mediated mRNA decay	13q34	Blomen, Hart, Wang	72.7273	0	Non-essential	MGI:1914281	UPF3 regulator of nonsense transcripts homolog A (yeast)	Upf3a	8	Inparanoid,EggNOG,HomoloGene,PhylomeDB,HGNC,OrthoMCL,NCBI,Treefam,Panther,OMA,Ensembl,OrthoDB	12	http://www.mousephenotype.org/data/genes/MGI:1914281	Viable
HGNC:23381	OBP2B	odorant binding protein 2B	9q34.2	Blomen, Hart, Wang	72.7273	0	Non-essential	MGI:102668	lipocalin 4	Lcn4	2	PhylomeDB,NCBI,Treefam,Panther,Ensembl,OrthoDB	6	http://www.mousephenotype.org/data/genes/MGI:102668	Viable
HGNC:23619	NIPSNAP3A	nipsnap homolog 3A	9q31.1	Blomen, Hart, Wang	72.7273	0	Non-essential	MGI:1913786	nipsnap homolog 3B	Nipsnap3b	4	HomoloGene,PhylomeDB,HGNC,OrthoMCL,Panther,Treefam,OMA,Ensembl,OrthoDB	9	http://www.mousephenotype.org/data/genes/MGI:1913786	Viable
HGNC:25114	BOD1	biorientation of chromosomes in cell division 1	5q35.2	Blomen, Hart, Wang	72.7273	0	Non-essential	MGI:1916806	biorientation of chromosomes in cell division 1	Bod1	11	Inparanoid,EggNOG,HomoloGene,PhylomeDB,HGNC,OrthoMCL,NCBI,Panther,Treefam,OMA,Ensembl,OrthoDB	12	http://www.mousephenotype.org/data/genes/MGI:1916806	Lethal
HGNC:25567	ATAD3A	ATPase family, AAA domain containing 3A	1p36.33	Blomen, Hart, Wang	72.7273	0	Non-essential	MGI:1919214	ATPase family, AAA domain containing 3A	Atad3a	4	EggNOG,HomoloGene,PhylomeDB,HGNC,OrthoMCL,Treefam,OMA,Panther,Ensembl,OrthoDB	10	http://www.mousephenotype.org/data/genes/MGI:1919214	Lethal
HGNC:2637	CYP3A4	cytochrome P450 family 3 subfamily A member 4	7q22.1	Blomen, Hart, Wang	72.7273	0	Non-essential	MGI:2449818	cytochrome P450, family 3, subfamily a, polypeptide 44	Cyp3a44	5	PhylomeDB,OrthoMCL,Treefam,Panther,Ensembl,OMA,OrthoDB	7	http://www.mousephenotype.org/data/genes/MGI:2449818	Lethal
HGNC:28110	UBLCP1	ubiquitin like domain containing CTD phosphatase 1	5q33.3	Blomen, Hart, Wang	72.7273	0	Non-essential	MGI:1933105	ubiquitin-like domain containing CTD phosphatase 1	Ublcp1	11	Inparanoid,EggNOG,HomoloGene,PhylomeDB,HGNC,OrthoMCL,NCBI,Treefam,Panther,OMA,Ensembl,OrthoDB	12	http://www.mousephenotype.org/data/genes/MGI:1933105	Subviable
HGNC:28311	HIGD2A	HIG1 hypoxia inducible domain family member 2A	5q35.2	Blomen, Hart, Wang	72.7273	0	Non-essential	MGI:1914294	HIG1 domain family, member 2A	Higd2a	13	Inparanoid,EggNOG,HomoloGene,PhylomeDB,HGNC,OrthoMCL,NCBI,Treefam,Panther,OMA,Ensembl,OrthoDB	12	http://www.mousephenotype.org/data/genes/MGI:1914294	Subviable
HGNC:28559	UBE2U	ubiquitin conjugating enzyme E2 U	1p31.3	Blomen, Hart, Wang	72.7273	0	Non-essential	MGI:3588216	ubiquitin-conjugating enzyme E2U (putative)	Ube2u	4	Inparanoid,EggNOG,HomoloGene,HGNC,NCBI,Treefam,OMA,Ensembl,OrthoDB	9	http://www.mousephenotype.org/data/genes/MGI:3588216	Viable
HGNC:28726	C12orf60	chromosome 12 open reading frame 60	12p12.3	Blomen, Hart, Wang	72.7273	0	Non-essential	MGI:3605234	cDNA sequence BC049715	BC049715	6	Inparanoid,EggNOG,HomoloGene,PhylomeDB,HGNC,OrthoMCL,NCBI,Treefam,OMA,Panther,Ensembl,OrthoDB	12	http://www.mousephenotype.org/data/genes/MGI:3605234	Viable
HGNC:29595	REG3G	regenerating family member 3 gamma	2p12	Blomen, Hart, Wang	72.7273	0	Non-essential	MGI:109406	regenerating islet-derived 3 gamma	Reg3g	6	HomoloGene,PhylomeDB,HGNC,NCBI,Ensembl,OMA,OrthoDB	7	http://www.mousephenotype.org/data/genes/MGI:109406	Viable
HGNC:30037	PLEKHA8	pleckstrin homology domain containing A8	7p14.3	Blomen, Hart, Wang	72.7273	0	Non-essential	MGI:2681164	pleckstrin homology domain containing, family A (phosphoinositide binding specific) member 8	Plekha8	6	Inparanoid,EggNOG,HomoloGene,HGNC,NCBI,OrthoMCL,Treefam,Panther,OMA,Ensembl,OrthoDB	11	http://www.mousephenotype.org/data/genes/MGI:2681164	Viable
HGNC:30894	UTS2B	urotensin 2B	3q28	Blomen, Hart, Wang	72.7273	0	Non-essential	MGI:2677064	urotensin 2B	Uts2b	16	Inparanoid,EggNOG,HomoloGene,PhylomeDB,HGNC,OrthoMCL,NCBI,Treefam,Panther,OMA,Ensembl,OrthoDB	12	http://www.mousephenotype.org/data/genes/MGI:2677064	Viable
HGNC:33732	PPP1R42	protein phosphatase 1 regulatory subunit 42	8q13.1	Blomen, Hart, Wang	72.7273	0	Non-essential	MGI:1921138	protein phosphatase 1, regulatory subunit 42	Ppp1r42	1	Inparanoid,EggNOG,HomoloGene,PhylomeDB,HGNC,NCBI,Treefam,OMA,Ensembl,OrthoDB	10	http://www.mousephenotype.org/data/genes/MGI:1921138	Viable
HGNC:33787	EEF1AKMT2	EEF1A lysine methyltransferase 2	10q26.13	Blomen, Hart, Wang	72.7273	0	Non-essential	MGI:1919346	EEF1A lysine methyltransferase 2	Eef1akmt2	7	EggNOG,HomoloGene,PhylomeDB,HGNC,NCBI,Treefam,Panther,Ensembl,OrthoDB	9	http://www.mousephenotype.org/data/genes/MGI:1919346	Viable
HGNC:6446	KRT8	keratin 8	12q13.13	Blomen, Hart, Wang	72.7273	0	Non-essential	MGI:96705	keratin 8	Krt8	15	Inparanoid,EggNOG,HomoloGene,PhylomeDB,HGNC,OrthoMCL,NCBI,Treefam,OMA,Panther,Ensembl,OrthoDB	12	http://www.mousephenotype.org/data/genes/MGI:96705	Lethal
HGNC:6541	LDHB	lactate dehydrogenase B	12p12.1	Blomen, Hart, Wang	72.7273	0	Non-essential	MGI:96763	lactate dehydrogenase B	Ldhb	6	Inparanoid,HomoloGene,PhylomeDB,HGNC,NCBI,OrthoMCL,Treefam,OMA,Panther,Ensembl,OrthoDB	11	http://www.mousephenotype.org/data/genes/MGI:96763	Viable
HGNC:10064	TRIM3	tripartite motif containing 3	11p15.4	Hart, Wang	81.8182	0	Non-essential	MGI:1860040	tripartite motif-containing 3	Trim3	7	Inparanoid,HomoloGene,PhylomeDB,HGNC,OrthoMCL,NCBI,Treefam,OMA,Panther,Ensembl,OrthoDB	11	http://www.mousephenotype.org/data/genes/MGI:1860040	Viable
HGNC:10484	RYR2	ryanodine receptor 2	1q43	Hart, Wang	81.8182	0	Non-essential	MGI:99685	ryanodine receptor 2, cardiac	Ryr2	13	Inparanoid,HomoloGene,HGNC,NCBI,OrthoMCL,Treefam,Panther,OMA,Ensembl,OrthoDB	10	http://www.mousephenotype.org/data/genes/MGI:99685	Lethal
HGNC:10519	SACS	sacsin molecular chaperone	13q12.12	Hart, Wang	81.8182	0	Non-essential	MGI:1354724	sacsin	Sacs	14	Inparanoid,HGNC,NCBI,Panther,OMA,Ensembl,OrthoDB	7	http://www.mousephenotype.org/data/genes/MGI:1354724	Viable
HGNC:10591	SCN4A	sodium voltage-gated channel alpha subunit 4	17q23.3	Hart, Wang	81.8182	0	Non-essential	MGI:98250	sodium channel, voltage-gated, type IV, alpha	Scn4a	11	Inparanoid,EggNOG,HomoloGene,HGNC,NCBI,Treefam,Panther,OMA,Ensembl,OrthoDB	10	http://www.mousephenotype.org/data/genes/MGI:98250	Lethal
HGNC:10752	SELENOW	selenoprotein W	19q13.33	Hart, Wang	81.8182	0	Non-essential	MGI:1100878	selenoprotein W	Selenow	7	Inparanoid,EggNOG,HomoloGene,HGNC,PhylomeDB,NCBI,Treefam,Panther,OMA,Ensembl,OrthoDB	11	http://www.mousephenotype.org/data/genes/MGI:1100878	Viable
HGNC:10923	SLC16A2	solute carrier family 16 member 2	Xq13.2	Hart, Wang	81.8182	0	Non-essential	MGI:1203732	solute carrier family 16 (monocarboxylic acid transporters), member 2	Slc16a2	X	Inparanoid,HomoloGene,HGNC,PhylomeDB,NCBI,Panther,OMA,Ensembl,OrthoDB	9	http://www.mousephenotype.org/data/genes/MGI:1203732	Viable
HGNC:10924	SLC16A3	solute carrier family 16 member 3	17q25.3	Hart, Wang	81.8182	0	Non-essential	MGI:1933438	solute carrier family 16 (monocarboxylic acid transporters), member 3	Slc16a3	11	Inparanoid,HomoloGene,PhylomeDB,HGNC,NCBI,OrthoMCL,Treefam,Panther,OMA,Ensembl,OrthoDB	11	http://www.mousephenotype.org/data/genes/MGI:1933438	Viable
HGNC:1105	BRDT	bromodomain testis associated	1p22.1	Hart, Wang	81.8182	0	Non-essential	MGI:1891374	bromodomain, testis-specific	Brdt	5	Inparanoid,EggNOG,HomoloGene,HGNC,NCBI,Treefam,Panther,OMA,Ensembl,OrthoDB	10	http://www.mousephenotype.org/data/genes/MGI:1891374	Viable
HGNC:11094	SNAI2	snail family transcriptional repressor 2	8q11.21	Hart, Wang	81.8182	0	Non-essential	MGI:1096393	snail family zinc finger 2	Snai2	16	Inparanoid,EggNOG,HomoloGene,HGNC,PhylomeDB,OrthoMCL,NCBI,Treefam,Panther,OMA,Ensembl,OrthoDB	12	http://www.mousephenotype.org/data/genes/MGI:1096393	Subviable
HGNC:11276	SPTBN2	spectrin beta, non-erythrocytic 2	11q13.2	Hart, Wang	81.8182	0	Non-essential	MGI:1313261	spectrin beta, non-erythrocytic 2	Sptbn2	19	Inparanoid,EggNOG,HomoloGene,PhylomeDB,HGNC,OrthoMCL,NCBI,Panther,Treefam,OMA,Ensembl,OrthoDB	12	http://www.mousephenotype.org/data/genes/MGI:1313261	Viable
HGNC:11283	SRC	SRC proto-oncogene, non-receptor tyrosine kinase	20q11.23	Hart, Wang	81.8182	0	Non-essential	MGI:98397	Rous sarcoma oncogene	Src	2	Inparanoid,EggNOG,HomoloGene,HGNC,NCBI,Panther,OMA,Ensembl,OrthoDB	9	http://www.mousephenotype.org/data/genes/MGI:98397	Subviable
HGNC:11496	SYN3	synapsin III	22q12.3	Hart, Wang	81.8182	0	Non-essential	MGI:1351334	synapsin III	Syn3	10	Inparanoid,EggNOG,HomoloGene,HGNC,NCBI,OrthoMCL,Panther,Treefam,OMA,Ensembl,OrthoDB	11	http://www.mousephenotype.org/data/genes/MGI:1351334	Viable
HGNC:11940	TNK1	tyrosine kinase non receptor 1	17p13.1	Hart, Wang	81.8182	0	Non-essential	MGI:1930958	tyrosine kinase, non-receptor, 1	Tnk1	11	Inparanoid,HomoloGene,HGNC,NCBI,Treefam,Panther,Ensembl,OrthoDB	8	http://www.mousephenotype.org/data/genes/MGI:1930958	Viable
HGNC:12269	TREX1	three prime repair exonuclease 1	3p21.31	Hart, Wang	81.8182	0	Non-essential	MGI:1328317	three prime repair exonuclease 1	Trex1	9	Inparanoid,HomoloGene,HGNC,PhylomeDB,NCBI,Panther,OMA,Ensembl,OrthoDB	9	http://www.mousephenotype.org/data/genes/MGI:1328317	Viable
HGNC:12609	USP11	ubiquitin specific peptidase 11	Xp11.3	Hart, Wang	81.8182	0	Non-essential	MGI:2384312	ubiquitin specific peptidase 11	Usp11	X	Inparanoid,EggNOG,HomoloGene,HGNC,OrthoMCL,NCBI,Treefam,Panther,OMA,Ensembl,OrthoDB	11	http://www.mousephenotype.org/data/genes/MGI:2384312	Viable
HGNC:12929	PCGF2	polycomb group ring finger 2	17q12	Hart, Wang	81.8182	0	Non-essential	MGI:99161	polycomb group ring finger 2	Pcgf2	11	Inparanoid,HomoloGene,HGNC,PhylomeDB,NCBI,OMA,Panther,Ensembl,OrthoDB	9	http://www.mousephenotype.org/data/genes/MGI:99161	Lethal
HGNC:13300	GPR61	G protein-coupled receptor 61	1p13.3	Hart, Wang	81.8182	0	Non-essential	MGI:2441719	G protein-coupled receptor 61	Gpr61	3	Inparanoid,EggNOG,HomoloGene,HGNC,OrthoMCL,NCBI,Treefam,OMA,Panther,Ensembl,OrthoDB	11	http://www.mousephenotype.org/data/genes/MGI:2441719	Viable
HGNC:13552	ATP11A	ATPase phospholipid transporting 11A	13q34	Hart, Wang	81.8182	0	Non-essential	MGI:1354735	ATPase, class VI, type 11A	Atp11a	8	Inparanoid,HomoloGene,HGNC,NCBI,OrthoMCL,Treefam,OMA,Panther,Ensembl,OrthoDB	10	http://www.mousephenotype.org/data/genes/MGI:1354735	Lethal
HGNC:13604	FBXL7	F-box and leucine rich repeat protein 7	5p15.1	Hart, Wang	81.8182	0	Non-essential	MGI:3052506	F-box and leucine-rich repeat protein 7	Fbxl7	15	Inparanoid,EggNOG,HomoloGene,HGNC,PhylomeDB,OrthoMCL,NCBI,Treefam,Panther,OMA,Ensembl,OrthoDB	12	http://www.mousephenotype.org/data/genes/MGI:3052506	Viable
HGNC:13608	FBXW2	F-box and WD repeat domain containing 2	9q33.2	Hart, Wang	81.8182	0	Non-essential	MGI:1353435	F-box and WD-40 domain protein 2	Fbxw2	2	Inparanoid,HomoloGene,HGNC,PhylomeDB,NCBI,Panther,OMA,Ensembl,OrthoDB	9	http://www.mousephenotype.org/data/genes/MGI:1353435	Viable
HGNC:1362	FRRS1L	ferric chelate reductase 1 like	9q31.3	Hart, Wang	81.8182	0	Non-essential	MGI:2442704	ferric-chelate reductase 1 like	Frrs1l	4	Inparanoid,HomoloGene,HGNC,NCBI,Panther,OMA,Ensembl,OrthoDB	8	http://www.mousephenotype.org/data/genes/MGI:2442704	Subviable
HGNC:13879	MYO1H	myosin IH	12q24.11	Hart, Wang	81.8182	0	Non-essential	MGI:1914674	myosin 1H	Myo1h	5	Inparanoid,EggNOG,HomoloGene,HGNC,PhylomeDB,NCBI,Panther,Treefam,OMA,Ensembl,OrthoDB	11	http://www.mousephenotype.org/data/genes/MGI:1914674	Lethal
HGNC:1389	CACNA1B	calcium voltage-gated channel subunit alpha1 B	9q34.3	Hart, Wang	81.8182	0	Non-essential	MGI:88296	calcium channel, voltage-dependent, N type, alpha 1B subunit	Cacna1b	2	Inparanoid,EggNOG,HomoloGene,HGNC,PhylomeDB,NCBI,Treefam,Panther,OMA,Ensembl,OrthoDB	11	http://www.mousephenotype.org/data/genes/MGI:88296	Viable
HGNC:14209	ZNF329	zinc finger protein 329	19q13.43	Hart, Wang	81.8182	0	Non-essential	MGI:1921283	zinc finger protein 329	Zfp329	7	Inparanoid,EggNOG,HomoloGene,PhylomeDB,HGNC,NCBI,Panther,OMA,Ensembl,OrthoDB	10	http://www.mousephenotype.org/data/genes/MGI:1921283	Viable
HGNC:14257	PCDH20	protocadherin 20	13q21.2	Hart, Wang	81.8182	0	Non-essential	MGI:2443376	protocadherin 20	Pcdh20	14	Inparanoid,HomoloGene,HGNC,NCBI,Treefam,Panther,OMA,Ensembl,OrthoDB	9	http://www.mousephenotype.org/data/genes/MGI:2443376	Viable
HGNC:14891	DNAJB12	DnaJ heat shock protein family (Hsp40) member B12	10q22.1	Hart, Wang	81.8182	0	Non-essential	MGI:1931881	DnaJ heat shock protein family (Hsp40) member B12	Dnajb12	10	Inparanoid,EggNOG,HomoloGene,HGNC,PhylomeDB,OrthoMCL,NCBI,Treefam,Panther,OMA,Ensembl,OrthoDB	12	http://www.mousephenotype.org/data/genes/MGI:1931881	Subviable
HGNC:15460	CACNA2D3	calcium voltage-gated channel auxiliary subunit alpha2delta 3	3p21.1-p14.3	Hart, Wang	81.8182	0	Non-essential	MGI:1338890	calcium channel, voltage-dependent, alpha2/delta subunit 3	Cacna2d3	14	Inparanoid,EggNOG,HomoloGene,HGNC,PhylomeDB,NCBI,OrthoMCL,Panther,Treefam,OMA,Ensembl,OrthoDB	12	http://www.mousephenotype.org/data/genes/MGI:1338890	Viable
HGNC:15797	PABPC1L	poly(A) binding protein cytoplasmic 1 like	20q13.12	Hart, Wang	81.8182	0	Non-essential	MGI:1922908	poly(A) binding protein, cytoplasmic 1-like	Pabpc1l	2	Inparanoid,EggNOG,HomoloGene,HGNC,OrthoMCL,NCBI,Treefam,Panther,OMA,Ensembl,OrthoDB	11	http://www.mousephenotype.org/data/genes/MGI:1922908	Viable
HGNC:15858	DZANK1	double zinc ribbon and ankyrin repeat domains 1	20p11.23	Hart, Wang	81.8182	0	Non-essential	MGI:2139080	double zinc ribbon and ankyrin repeat domains 1	Dzank1	2	Inparanoid,EggNOG,HomoloGene,HGNC,OrthoMCL,NCBI,Treefam,Panther,OMA,Ensembl,OrthoDB	11	http://www.mousephenotype.org/data/genes/MGI:2139080	Viable
HGNC:15985	SVEP1	sushi, von Willebrand factor type A, EGF and pentraxin domain containing 1	9q31.3	Hart, Wang	81.8182	0	Non-essential	MGI:1928849	sushi, von Willebrand factor type A, EGF and pentraxin domain containing 1	Svep1	4	Inparanoid,EggNOG,HomoloGene,HGNC,PhylomeDB,NCBI,Panther,Treefam,OMA,Ensembl,OrthoDB	11	http://www.mousephenotype.org/data/genes/MGI:1928849	Lethal
HGNC:16083	RHBDL2	rhomboid like 2	1p34.3	Hart, Wang	81.8182	0	Non-essential	MGI:3608413	rhomboid like 2	Rhbdl2	4	Inparanoid,EggNOG,HomoloGene,HGNC,PhylomeDB,NCBI,Treefam,Panther,OMA,Ensembl,OrthoDB	11	http://www.mousephenotype.org/data/genes/MGI:3608413	Viable
HGNC:16087	SFXN3	sideroflexin 3	10q24.31	Hart, Wang	81.8182	0	Non-essential	MGI:2137679	sideroflexin 3	Sfxn3	19	Inparanoid,EggNOG,HomoloGene,HGNC,PhylomeDB,NCBI,Treefam,Panther,OMA,Ensembl,OrthoDB	11	http://www.mousephenotype.org/data/genes/MGI:2137679	Viable
HGNC:16094	ZBTB46	zinc finger and BTB domain containing 46	20q13.33	Hart, Wang	81.8182	0	Non-essential	MGI:1919397	zinc finger and BTB domain containing 46	Zbtb46	2	Inparanoid,EggNOG,HomoloGene,PhylomeDB,HGNC,OrthoMCL,NCBI,Treefam,Panther,OMA,Ensembl,OrthoDB	12	http://www.mousephenotype.org/data/genes/MGI:1919397	Subviable
HGNC:16665	APLN	apelin	Xq26.1	Hart, Wang	81.8182	0	Non-essential	MGI:1353624	apelin	Apln	X	Inparanoid,HomoloGene,HGNC,PhylomeDB,NCBI,Panther,OMA,Ensembl,OrthoDB	9	http://www.mousephenotype.org/data/genes/MGI:1353624	Viable
HGNC:16763	ZBTB32	zinc finger and BTB domain containing 32	19q13.12	Hart, Wang	81.8182	0	Non-essential	MGI:1891838	zinc finger and BTB domain containing 32	Zbtb32	7	Inparanoid,EggNOG,HomoloGene,PhylomeDB,HGNC,OrthoMCL,NCBI,Panther,Treefam,OMA,Ensembl,OrthoDB	12	http://www.mousephenotype.org/data/genes/MGI:1891838	Viable
HGNC:16805	PRICKLE4	prickle planar cell polarity protein 4	6p21.1	Hart, Wang	81.8182	0	Non-essential	MGI:2685785	prickle planar cell polarity protein 4	Prickle4	17	Inparanoid,HomoloGene,HGNC,NCBI,OrthoMCL,Treefam,Treefam,Panther,Ensembl,OrthoDB,OrthoDB	11	http://www.mousephenotype.org/data/genes/MGI:2685785	Viable
HGNC:16862	RAPGEF5	Rap guanine nucleotide exchange factor 5	7p15.3	Hart, Wang	81.8182	0	Non-essential	MGI:2444365	Rap guanine nucleotide exchange factor (GEF) 5	Rapgef5	12	Inparanoid,EggNOG,HomoloGene,HGNC,OrthoMCL,NCBI,Treefam,Panther,OMA,Ensembl,OrthoDB	11	http://www.mousephenotype.org/data/genes/MGI:2444365	Viable
HGNC:17004	WWP1	WW domain containing E3 ubiquitin protein ligase 1	8q21.3	Hart, Wang	81.8182	0	Non-essential	MGI:1861728	WW domain containing E3 ubiquitin protein ligase 1	Wwp1	4	Inparanoid,EggNOG,HomoloGene,HGNC,PhylomeDB,OrthoMCL,NCBI,Panther,Treefam,OMA,Ensembl,OrthoDB	12	http://www.mousephenotype.org/data/genes/MGI:1861728	Viable
HGNC:17072	ERC1	ELKS/RAB6-interacting/CAST family member 1	12p13.33	Hart, Wang	81.8182	0	Non-essential	MGI:2151013	ELKS/RAB6-interacting/CAST family member 1	Erc1	6	Inparanoid,EggNOG,HomoloGene,PhylomeDB,HGNC,OrthoMCL,NCBI,Treefam,Panther,OMA,Ensembl,OrthoDB	12	http://www.mousephenotype.org/data/genes/MGI:2151013	Lethal
HGNC:17107	BEST2	bestrophin 2	19p13.13	Hart, Wang	81.8182	0	Non-essential	MGI:2387588	bestrophin 2	Best2	8	Inparanoid,EggNOG,HomoloGene,HGNC,OrthoMCL,NCBI,Panther,Treefam,OMA,Ensembl,OrthoDB	11	http://www.mousephenotype.org/data/genes/MGI:2387588	Subviable
HGNC:17481	PJA2	praja ring finger ubiquitin ligase 2	5q21.3	Hart, Wang	81.8182	0	Non-essential	MGI:2159342	praja ring finger ubiquitin ligase 2	Pja2	17	Inparanoid,EggNOG,HomoloGene,PhylomeDB,HGNC,NCBI,OrthoMCL,Treefam,Panther,OMA,Ensembl,OrthoDB	12	http://www.mousephenotype.org/data/genes/MGI:2159342	Viable
HGNC:17572	EPDR1	ependymin related 1	7p14.1	Hart, Wang	81.8182	0	Non-essential	MGI:2145369	ependymin related protein 1 (zebrafish)	Epdr1	13	Inparanoid,HomoloGene,HGNC,PhylomeDB,OrthoMCL,NCBI,Panther,OMA,Ensembl,OrthoDB	10	http://www.mousephenotype.org/data/genes/MGI:2145369	Viable
HGNC:1784	CDKN1A	cyclin dependent kinase inhibitor 1A	6p21.2	Hart, Wang	81.8182	0	Non-essential	MGI:104556	cyclin-dependent kinase inhibitor 1A (P21)	Cdkn1a	17	Inparanoid,EggNOG,HomoloGene,PhylomeDB,HGNC,NCBI,OrthoMCL,Treefam,Panther,OMA,Ensembl,OrthoDB	12	http://www.mousephenotype.org/data/genes/MGI:104556	Viable
HGNC:18006	NISCH	nischarin	3p21.1	Hart, Wang	81.8182	0	Non-essential	MGI:1928323	nischarin	Nisch	14	Inparanoid,EggNOG,HGNC,PhylomeDB,NCBI,OrthoMCL,Treefam,Panther,OMA,Ensembl,OrthoDB	11	http://www.mousephenotype.org/data/genes/MGI:1928323	Viable
HGNC:18143	DAAM2	dishevelled associated activator of morphogenesis 2	6p21.2	Hart, Wang	81.8182	0	Non-essential	MGI:1923691	dishevelled associated activator of morphogenesis 2	Daam2	17	Inparanoid,EggNOG,HomoloGene,HGNC,OrthoMCL,NCBI,Treefam,Panther,OMA,Ensembl,OrthoDB	11	http://www.mousephenotype.org/data/genes/MGI:1923691	Viable
HGNC:18183	GIPC3	GIPC PDZ domain containing family member 3	19p13.3	Hart, Wang	81.8182	0	Non-essential	MGI:2387006	GIPC PDZ domain containing family, member 3	Gipc3	10	Inparanoid,EggNOG,HomoloGene,HGNC,PhylomeDB,OrthoMCL,NCBI,Treefam,OMA,Panther,Ensembl,OrthoDB	12	http://www.mousephenotype.org/data/genes/MGI:2387006	Viable
HGNC:18241	PRMT6	protein arginine methyltransferase 6	1p13.3	Hart, Wang	81.8182	0	Non-essential	MGI:2139971	protein arginine N-methyltransferase 6	Prmt6	3	Inparanoid,EggNOG,HomoloGene,PhylomeDB,HGNC,NCBI,Treefam,OMA,Panther,Ensembl,OrthoDB	11	http://www.mousephenotype.org/data/genes/MGI:2139971	Viable
HGNC:18870	POLN	DNA polymerase nu	4p16.3	Hart, Wang	81.8182	0	Non-essential	MGI:2675617	DNA polymerase N	Poln	5	Inparanoid,EggNOG,HGNC,OrthoMCL,NCBI,Treefam,Panther,OMA,Ensembl,OrthoDB	10	http://www.mousephenotype.org/data/genes/MGI:2675617	Viable
HGNC:19004	CASP12	caspase 12 (gene/pseudogene)	11q22.3	Hart, Wang	81.8182	0	Non-essential	MGI:1312922	caspase 12	Casp12	9	EggNOG,HGNC,PhylomeDB,Treefam,Panther,OMA,Ensembl	7	http://www.mousephenotype.org/data/genes/MGI:1312922	Viable
HGNC:19011	ADGRF4	adhesion G protein-coupled receptor F4	6p12.3	Hart, Wang	81.8182	0	Non-essential	MGI:1925499	adhesion G protein-coupled receptor F4	Adgrf4	17	EggNOG,HomoloGene,HGNC,OrthoMCL,NCBI,Panther,Treefam,OMA,Ensembl,OrthoDB	10	http://www.mousephenotype.org/data/genes/MGI:1925499	Viable
HGNC:19184	STK11IP	serine/threonine kinase 11 interacting protein	2q35	Hart, Wang	81.8182	0	Non-essential	MGI:1918978	serine/threonine kinase 11 interacting protein	Stk11ip	1	Inparanoid,HomoloGene,HGNC,PhylomeDB,NCBI,Panther,OMA,Ensembl,OrthoDB	9	http://www.mousephenotype.org/data/genes/MGI:1918978	Lethal
HGNC:19205	STIM2	stromal interaction molecule 2	4p15.2	Hart, Wang	81.8182	0	Non-essential	MGI:2151156	stromal interaction molecule 2	Stim2	5	Inparanoid,EggNOG,HomoloGene,HGNC,PhylomeDB,NCBI,Treefam,Panther,OMA,Ensembl,OrthoDB	11	http://www.mousephenotype.org/data/genes/MGI:2151156	Viable
HGNC:1968	LYST	lysosomal trafficking regulator	1q42.3	Hart, Wang	81.8182	0	Non-essential	MGI:107448	lysosomal trafficking regulator	Lyst	13	Inparanoid,EggNOG,HomoloGene,HGNC,NCBI,OrthoMCL,Treefam,Panther,OMA,Ensembl,OrthoDB	11	http://www.mousephenotype.org/data/genes/MGI:107448	Viable
HGNC:19761	RUFY2	RUN and FYVE domain containing 2	10q21.3	Hart, Wang	81.8182	0	Non-essential	MGI:1917682	RUN and FYVE domain-containing 2	Rufy2	10	Inparanoid,EggNOG,HomoloGene,HGNC,PhylomeDB,NCBI,Treefam,Panther,OMA,Ensembl,OrthoDB	11	http://www.mousephenotype.org/data/genes/MGI:1917682	Viable
HGNC:19767	ASB15	ankyrin repeat and SOCS box containing 15	7q31.32	Hart, Wang	81.8182	0	Non-essential	MGI:1926160	ankyrin repeat and SOCS box-containing 15	Asb15	6	Inparanoid,EggNOG,HomoloGene,HGNC,NCBI,Treefam,OMA,Ensembl,OrthoDB	9	http://www.mousephenotype.org/data/genes/MGI:1926160	Viable
HGNC:19895	GBP5	guanylate binding protein 5	1p22.2	Hart, Wang	81.8182	0	Non-essential	MGI:2429943	guanylate binding protein 5	Gbp5	3	Inparanoid,HomoloGene,OMA,Panther,Ensembl,OrthoDB	6	http://www.mousephenotype.org/data/genes/MGI:2429943	Viable
HGNC:19916	KIF24	kinesin family member 24	9p13.3	Hart, Wang	81.8182	0	Non-essential	MGI:1918345	kinesin family member 24	Kif24	4	Inparanoid,HomoloGene,HGNC,PhylomeDB,OrthoMCL,NCBI,Treefam,Panther,OMA,Ensembl,OrthoDB	11	http://www.mousephenotype.org/data/genes/MGI:1918345	Viable
HGNC:20069	USP40	ubiquitin specific peptidase 40	2q37.1	Hart, Wang	81.8182	0	Non-essential	MGI:2443184	ubiquitin specific peptidase 40	Usp40	1	Inparanoid,EggNOG,HomoloGene,HGNC,PhylomeDB,NCBI,Treefam,Panther,OMA,Ensembl,OrthoDB	11	http://www.mousephenotype.org/data/genes/MGI:2443184	Viable
HGNC:20222	RPS6KL1	ribosomal protein S6 kinase like 1	14q24.2	Hart, Wang	81.8182	0	Non-essential	MGI:2443413	ribosomal protein S6 kinase-like 1	Rps6kl1	12	Inparanoid,HomoloGene,HGNC,PhylomeDB,NCBI,Treefam,Panther,OMA,Ensembl,OrthoDB	10	http://www.mousephenotype.org/data/genes/MGI:2443413	Viable
HGNC:20660	TSPAN18	tetraspanin 18	11p11.2	Hart, Wang	81.8182	0	Non-essential	MGI:1917186	tetraspanin 18	Tspan18	2	Inparanoid,EggNOG,HomoloGene,PhylomeDB,HGNC,NCBI,Panther,Treefam,OMA,Ensembl,OrthoDB	11	http://www.mousephenotype.org/data/genes/MGI:1917186	Viable
HGNC:20844	GPR156	G protein-coupled receptor 156	3q13.33	Hart, Wang	81.8182	0	Non-essential	MGI:2653880	G protein-coupled receptor 156	Gpr156	16	Inparanoid,EggNOG,HomoloGene,HGNC,OrthoMCL,NCBI,Treefam,Panther,OMA,Ensembl,OrthoDB	11	http://www.mousephenotype.org/data/genes/MGI:2653880	Viable
HGNC:20851	FNBP1L	formin binding protein 1 like	1p22.1	Hart, Wang	81.8182	0	Non-essential	MGI:1925642	formin binding protein 1-like	Fnbp1l	3	Inparanoid,EggNOG,HGNC,NCBI,Treefam,OMA,Panther,Ensembl,OrthoDB	9	http://www.mousephenotype.org/data/genes/MGI:1925642	Viable
HGNC:20917	ALPK1	alpha kinase 1	4q25	Hart, Wang	81.8182	0	Non-essential	MGI:1918731	alpha-kinase 1	Alpk1	3	Inparanoid,EggNOG,HomoloGene,HGNC,NCBI,OrthoMCL,Panther,Treefam,OMA,Ensembl,OrthoDB	11	http://www.mousephenotype.org/data/genes/MGI:1918731	Viable
HGNC:20974	ADGRL3	adhesion G protein-coupled receptor L3	4q13.1	Hart, Wang	81.8182	0	Non-essential	MGI:2441950	adhesion G protein-coupled receptor L3	Adgrl3	5	Inparanoid,HomoloGene,PhylomeDB,HGNC,NCBI,Treefam,Panther,OMA,Ensembl,OrthoDB	10	http://www.mousephenotype.org/data/genes/MGI:2441950	Viable
HGNC:21050	CDKAL1	CDK5 regulatory subunit associated protein 1 like 1	6p22.3	Hart, Wang	81.8182	0	Non-essential	MGI:1921765	CDK5 regulatory subunit associated protein 1-like 1	Cdkal1	13	Inparanoid,EggNOG,HomoloGene,PhylomeDB,HGNC,OrthoMCL,NCBI,Treefam,Panther,OMA,Ensembl,OrthoDB	12	http://www.mousephenotype.org/data/genes/MGI:1921765	Viable
HGNC:21054	RSPH3	radial spoke head 3 homolog	6q25.3	Hart, Wang	81.8182	0	Non-essential	MGI:1914082	radial spoke 3A homolog (Chlamydomonas)	Rsph3a	17	EggNOG,HomoloGene,PhylomeDB,HGNC,OrthoMCL,NCBI,Treefam,Panther,OMA,Ensembl,OrthoDB	11	http://www.mousephenotype.org/data/genes/MGI:1914082	Lethal
HGNC:21081	NCOA7	nuclear receptor coactivator 7	6q22.31-q22.32	Hart, Wang	81.8182	0	Non-essential	MGI:2444847	nuclear receptor coactivator 7	Ncoa7	10	Inparanoid,HomoloGene,PhylomeDB,HGNC,OrthoMCL,NCBI,Treefam,Panther,OMA,Ensembl,OrthoDB	11	http://www.mousephenotype.org/data/genes/MGI:2444847	Viable
HGNC:21356	CORO6	coronin 6	17q11.2	Hart, Wang	81.8182	0	Non-essential	MGI:2183448	coronin 6	Coro6	11	Inparanoid,EggNOG,HomoloGene,PhylomeDB,HGNC,NCBI,Panther,Treefam,OMA,Ensembl,OrthoDB	11	http://www.mousephenotype.org/data/genes/MGI:2183448	Viable
HGNC:21405	CFAP206	cilia and flagella associated protein 206	6q15	Hart, Wang	81.8182	0	Non-essential	MGI:1916579	cilia and flagella associated protein 206	Cfap206	4	Inparanoid,EggNOG,HomoloGene,HGNC,OrthoMCL,NCBI,Treefam,Panther,OMA,Ensembl,OrthoDB	11	http://www.mousephenotype.org/data/genes/MGI:1916579	Subviable
HGNC:21587	FAM19A1	family with sequence similarity 19 member A1, C-C motif chemokine like	3p14.1	Hart, Wang	81.8182	0	Non-essential	MGI:2443695	family with sequence similarity 19, member A1	Fam19a1	6	Inparanoid,EggNOG,HomoloGene,PhylomeDB,HGNC,OrthoMCL,NCBI,Treefam,Panther,OMA,Ensembl,OrthoDB	12	http://www.mousephenotype.org/data/genes/MGI:2443695	Viable
HGNC:21679	RSPO1	R-spondin 1	1p34.3	Hart, Wang	81.8182	0	Non-essential	MGI:2183426	R-spondin 1	Rspo1	4	Inparanoid,EggNOG,HomoloGene,HGNC,OrthoMCL,NCBI,Treefam,OMA,Panther,Ensembl,OrthoDB	11	http://www.mousephenotype.org/data/genes/MGI:2183426	Viable
HGNC:2195	COL18A1	collagen type XVIII alpha 1 chain	21q22.3	Hart, Wang	81.8182	0	Non-essential	MGI:88451	collagen, type XVIII, alpha 1	Col18a1	10	Inparanoid,EggNOG,HomoloGene,HGNC,PhylomeDB,OrthoMCL,NCBI,Treefam,OMA,Ensembl,OrthoDB	11	http://www.mousephenotype.org/data/genes/MGI:88451	Viable
HGNC:22144	MUSTN1	musculoskeletal, embryonic nuclear protein 1	3p21.1	Hart, Wang	81.8182	0	Non-essential	MGI:1913425	musculoskeletal, embryonic nuclear protein 1	Mustn1	14	Inparanoid,EggNOG,HomoloGene,HGNC,PhylomeDB,OrthoMCL,NCBI,Treefam,Ensembl,OrthoDB	10	http://www.mousephenotype.org/data/genes/MGI:1913425	Viable
HGNC:2299	CPB1	carboxypeptidase B1	3q24	Hart, Wang	81.8182	0	Non-essential	MGI:1923953	carboxypeptidase B1 (tissue)	Cpb1	3	Inparanoid,EggNOG,HomoloGene,PhylomeDB,HGNC,NCBI,OrthoMCL,Panther,Treefam,OMA,Ensembl,OrthoDB	12	http://www.mousephenotype.org/data/genes/MGI:1923953	Viable
HGNC:23040	BEND3	BEN domain containing 3	6q21	Hart, Wang	81.8182	0	Non-essential	MGI:2677212	BEN domain containing 3	Bend3	10	Inparanoid,EggNOG,HomoloGene,HGNC,PhylomeDB,OrthoMCL,NCBI,Treefam,Panther,OMA,Ensembl,OrthoDB	12	http://www.mousephenotype.org/data/genes/MGI:2677212	Lethal
HGNC:23513	USP54	ubiquitin specific peptidase 54	10q22.2	Hart, Wang	81.8182	0	Non-essential	MGI:1926037	ubiquitin specific peptidase 54	Usp54	14	Inparanoid,EggNOG,HomoloGene,HGNC,PhylomeDB,OrthoMCL,NCBI,Panther,Treefam,OMA,Ensembl,OrthoDB	12	http://www.mousephenotype.org/data/genes/MGI:1926037	Viable
HGNC:23592	ARL9	ADP ribosylation factor like GTPase 9	4q12	Hart, Wang	81.8182	0	Non-essential	MGI:1915496	ADP-ribosylation factor-like 9	Arl9	5	Inparanoid,EggNOG,HomoloGene,PhylomeDB,HGNC,OrthoMCL,NCBI,Treefam,Panther,OMA,Ensembl,OrthoDB	12	http://www.mousephenotype.org/data/genes/MGI:1915496	Viable
HGNC:23842	ABTB2	ankyrin repeat and BTB domain containing 2	11p13	Hart, Wang	81.8182	0	Non-essential	MGI:2139365	ankyrin repeat and BTB (POZ) domain containing 2	Abtb2	2	Inparanoid,HomoloGene,HGNC,NCBI,Treefam,OMA,Panther,Ensembl,OrthoDB	9	http://www.mousephenotype.org/data/genes/MGI:2139365	Viable
HGNC:24075	AMIGO3	adhesion molecule with Ig like domain 3	3p21.31	Hart, Wang	81.8182	0	Non-essential	MGI:2444854	adhesion molecule with Ig like domain 3	Amigo3	9	Inparanoid,EggNOG,HomoloGene,PhylomeDB,HGNC,OrthoMCL,NCBI,Treefam,Panther,OMA,Ensembl,OrthoDB	12	http://www.mousephenotype.org/data/genes/MGI:2444854	Viable
HGNC:2418	CRYM	crystallin mu	16p12.2	Hart, Wang	81.8182	0	Non-essential	MGI:102675	crystallin, mu	Crym	7	Inparanoid,EggNOG,HomoloGene,PhylomeDB,HGNC,OrthoMCL,NCBI,Treefam,Panther,OMA,Ensembl,OrthoDB	12	http://www.mousephenotype.org/data/genes/MGI:102675	Viable
HGNC:2439	CSF3R	colony stimulating factor 3 receptor	1p34.3	Hart, Wang	81.8182	0	Non-essential	MGI:1339755	colony stimulating factor 3 receptor (granulocyte)	Csf3r	4	Inparanoid,EggNOG,HomoloGene,HGNC,NCBI,OrthoMCL,Treefam,OMA,Panther,Ensembl,OrthoDB	11	http://www.mousephenotype.org/data/genes/MGI:1339755	Subviable
HGNC:24593	CXXC4	CXXC finger protein 4	4q24	Hart, Wang	81.8182	0	Non-essential	MGI:2442112	CXXC finger 4	Cxxc4	3	Inparanoid,HomoloGene,PhylomeDB,HGNC,NCBI,Panther,OMA,Ensembl,OrthoDB	9	http://www.mousephenotype.org/data/genes/MGI:2442112	Viable
HGNC:24674	FBF1	Fas binding factor 1	17q25.1	Hart, Wang	81.8182	0	Non-essential	MGI:1922033	Fas (TNFRSF6) binding factor 1	Fbf1	11	Inparanoid,EggNOG,HomoloGene,HGNC,PhylomeDB,NCBI,Treefam,Panther,OMA,Ensembl,OrthoDB	11	http://www.mousephenotype.org/data/genes/MGI:1922033	Viable
HGNC:24709	VWA2	von Willebrand factor A domain containing 2	10q25.3	Hart, Wang	81.8182	0	Non-essential	MGI:2684334	von Willebrand factor A domain containing 2	Vwa2	19	Inparanoid,HomoloGene,PhylomeDB,HGNC,OrthoMCL,NCBI,OMA,Panther,Ensembl,OrthoDB	10	http://www.mousephenotype.org/data/genes/MGI:2684334	Viable
HGNC:24791	PLA2G4E	phospholipase A2 group IVE	15q15.1	Hart, Wang	81.8182	0	Non-essential	MGI:1919144	phospholipase A2, group IVE	Pla2g4e	2	Inparanoid,EggNOG,HomoloGene,HGNC,PhylomeDB,OrthoMCL,NCBI,Treefam,Panther,OMA,Ensembl,OrthoDB	12	http://www.mousephenotype.org/data/genes/MGI:1919144	Viable
HGNC:25024	C3orf14	chromosome 3 open reading frame 14	3p14.2	Hart, Wang	81.8182	0	Non-essential	MGI:1917937	RIKEN cDNA 3830406C13 gene	3830406C13Rik	14	Inparanoid,EggNOG,HomoloGene,PhylomeDB,HGNC,NCBI,Treefam,Panther,OMA,Ensembl,OrthoDB	11	http://www.mousephenotype.org/data/genes/MGI:1917937	Viable
HGNC:25084	TMEM116	transmembrane protein 116	12q24.13	Hart, Wang	81.8182	0	Non-essential	MGI:1924712	transmembrane protein 116	Tmem116	5	Inparanoid,HomoloGene,HGNC,OrthoMCL,NCBI,Treefam,Panther,OMA,Ensembl,OrthoDB	10	http://www.mousephenotype.org/data/genes/MGI:1924712	Viable
HGNC:25231	YIPF1	Yip1 domain family member 1	1p32.3	Hart, Wang	81.8182	0	Non-essential	MGI:1915532	Yip1 domain family, member 1	Yipf1	4	Inparanoid,EggNOG,HomoloGene,PhylomeDB,HGNC,NCBI,Treefam,OMA,Panther,Ensembl,OrthoDB	11	http://www.mousephenotype.org/data/genes/MGI:1915532	Viable
HGNC:25566	SETD5	SET domain containing 5	3p25.3	Hart, Wang	81.8182	0	Non-essential	MGI:1920145	SET domain containing 5	Setd5	6	Inparanoid,HomoloGene,PhylomeDB,HGNC,NCBI,OrthoMCL,Treefam,Panther,OMA,Ensembl,OrthoDB	11	http://www.mousephenotype.org/data/genes/MGI:1920145	Lethal
HGNC:25719	C12orf43	chromosome 12 open reading frame 43	12q24.31	Hart, Wang	81.8182	0	Non-essential	MGI:1919607	RIKEN cDNA 2210016L21 gene	2210016L21Rik	5	EggNOG,HomoloGene,HGNC,OrthoMCL,NCBI,Panther,Treefam,OMA,Ensembl,OrthoDB	10	http://www.mousephenotype.org/data/genes/MGI:1919607	Viable
HGNC:25801	CPLANE1	ciliogenesis and planar polarity effector 1	5p13.2	Hart, Wang	81.8182	0	Non-essential	MGI:1920942	RIKEN cDNA 2410089E03 gene	2410089E03Rik	15	Inparanoid,EggNOG,HomoloGene,HGNC,NCBI,Treefam,Panther,OMA,Ensembl,OrthoDB	10	http://www.mousephenotype.org/data/genes/MGI:1920942	Lethal
HGNC:26079	DENND4C	DENN domain containing 4C	9p22.1	Hart, Wang	81.8182	0	Non-essential	MGI:1914769	DENN/MADD domain containing 4C	Dennd4c	4	Inparanoid,HomoloGene,PhylomeDB,HGNC,NCBI,Panther,OMA,Ensembl,OrthoDB	9	http://www.mousephenotype.org/data/genes/MGI:1914769	Lethal
HGNC:26103	CCDC30	coiled-coil domain containing 30	1p34.2	Hart, Wang	81.8182	0	Non-essential	MGI:1920582	coiled-coil domain containing 30	Ccdc30	4	Inparanoid,EggNOG,PhylomeDB,HGNC,OrthoMCL,NCBI,Treefam,OMA,Panther,Ensembl,OrthoDB	11	http://www.mousephenotype.org/data/genes/MGI:1920582	Viable
HGNC:26175	SLC8B1	solute carrier family 8 member B1	12q24.13	Hart, Wang	81.8182	0	Non-essential	MGI:2180781	solute carrier family 8 (sodium/lithium/calcium exchanger), member B1	Slc8b1	5	Inparanoid,EggNOG,HomoloGene,PhylomeDB,HGNC,OrthoMCL,NCBI,Treefam,OMA,Panther,Ensembl,OrthoDB	12	http://www.mousephenotype.org/data/genes/MGI:2180781	Viable
HGNC:2631	CYP2E1	cytochrome P450 family 2 subfamily E member 1	10q26.3	Hart, Wang	81.8182	0	Non-essential	MGI:88607	cytochrome P450, family 2, subfamily e, polypeptide 1	Cyp2e1	7	Inparanoid,EggNOG,HomoloGene,PhylomeDB,HGNC,OrthoMCL,NCBI,Treefam,OMA,Panther,Ensembl,OrthoDB	12	http://www.mousephenotype.org/data/genes/MGI:88607	Viable
HGNC:26344	DEUP1	deuterosome assembly protein 1	11q21	Hart, Wang	81.8182	0	Non-essential	MGI:2443026	deuterosome assembly protein 1	Deup1	9	Inparanoid,EggNOG,HomoloGene,HGNC,OrthoMCL,NCBI,Panther,Treefam,OMA,Ensembl,OrthoDB	11	http://www.mousephenotype.org/data/genes/MGI:2443026	Viable
HGNC:26434	C3orf33	chromosome 3 open reading frame 33	3q25.31	Hart, Wang	81.8182	0	Non-essential	MGI:3607716	RIKEN cDNA E130311K13 gene	E130311K13Rik	3	Inparanoid,EggNOG,HomoloGene,PhylomeDB,HGNC,OrthoMCL,NCBI,Panther,Treefam,OMA,Ensembl,OrthoDB	12	http://www.mousephenotype.org/data/genes/MGI:3607716	Viable
HGNC:26511	HSPB6	heat shock protein family B (small) member 6	19q13.12	Hart, Wang	81.8182	0	Non-essential	MGI:2685325	heat shock protein, alpha-crystallin-related, B6	Hspb6	7	Inparanoid,EggNOG,HomoloGene,PhylomeDB,HGNC,NCBI,Panther,Treefam,OMA,Ensembl,OrthoDB	11	http://www.mousephenotype.org/data/genes/MGI:2685325	Viable
HGNC:26563	C10orf90	chromosome 10 open reading frame 90	10q26.2	Hart, Wang	81.8182	0	Non-essential	MGI:1196431	DNA segment, Chr 7, ERATO Doi 443, expressed	D7Ertd443e	7	Inparanoid,EggNOG,HomoloGene,PhylomeDB,HGNC,OrthoMCL,NCBI,Panther,OMA,Ensembl,OrthoDB	11	http://www.mousephenotype.org/data/genes/MGI:1196431	Viable
HGNC:26663	CNBD1	cyclic nucleotide binding domain containing 1	8q21.3	Hart, Wang	81.8182	0	Non-essential	MGI:3650508	cyclic nucleotide binding domain containing 1	Cnbd1	4	Inparanoid,EggNOG,HomoloGene,HGNC,Treefam,Panther,OMA,Ensembl,OrthoDB	9	http://www.mousephenotype.org/data/genes/MGI:3650508	Viable
HGNC:26730	C1orf127	chromosome 1 open reading frame 127	1p36.22	Hart, Wang	81.8182	0	Non-essential	MGI:2685418	predicted gene 572	Gm572	4	EggNOG,HomoloGene,HGNC,NCBI,Treefam,Panther,Ensembl,OrthoDB	8	http://www.mousephenotype.org/data/genes/MGI:2685418	Subviable
HGNC:26741	CES4A	carboxylesterase 4A	16q22.1	Hart, Wang	81.8182	0	Non-essential	MGI:2384581	carboxylesterase 4A	Ces4a	8	Inparanoid,EggNOG,HomoloGene,HGNC,NCBI,Panther,Treefam,OMA,Ensembl,OrthoDB	10	http://www.mousephenotype.org/data/genes/MGI:2384581	Viable
HGNC:2675	DAPK2	death associated protein kinase 2	15q22.31	Hart, Wang	81.8182	0	Non-essential	MGI:1341297	death-associated protein kinase 2	Dapk2	9	Inparanoid,EggNOG,HomoloGene,PhylomeDB,HGNC,OrthoMCL,NCBI,Treefam,Panther,OMA,Ensembl	11	http://www.mousephenotype.org/data/genes/MGI:1341297	Viable
HGNC:26825	YIPF7	Yip1 domain family member 7	4p12	Hart, Wang	81.8182	0	Non-essential	MGI:1922831	Yip1 domain family, member 7	Yipf7	5	Inparanoid,HomoloGene,PhylomeDB,HGNC,OrthoMCL,NCBI,Treefam,Panther,OMA,Ensembl,OrthoDB	11	http://www.mousephenotype.org/data/genes/MGI:1922831	Viable
HGNC:26879	PLD5	phospholipase D family member 5	1q43	Hart, Wang	81.8182	0	Non-essential	MGI:2442056	phospholipase D family, member 5	Pld5	1	Inparanoid,EggNOG,HomoloGene,PhylomeDB,HGNC,OrthoMCL,NCBI,Treefam,Panther,OMA,Ensembl,OrthoDB	12	http://www.mousephenotype.org/data/genes/MGI:2442056	Viable
HGNC:26953	KIAA1109	KIAA1109	4q27	Hart, Wang	81.8182	0	Non-essential	MGI:2444631	RIKEN cDNA 4932438A13 gene	4932438A13Rik	3	Inparanoid,EggNOG,HomoloGene,HGNC,OrthoMCL,NCBI,Panther,Treefam,OMA,Ensembl,OrthoDB	11	http://www.mousephenotype.org/data/genes/MGI:2444631	Lethal
HGNC:26996	CCDC159	coiled-coil domain containing 159	19p13.2	Hart, Wang	81.8182	0	Non-essential	MGI:1914369	coiled-coil domain containing 159	Ccdc159	9	Inparanoid,EggNOG,HomoloGene,PhylomeDB,HGNC,NCBI,Panther,Treefam,OMA,Ensembl,OrthoDB	11	http://www.mousephenotype.org/data/genes/MGI:1914369	Viable
HGNC:27537	FBXL22	F-box and leucine rich repeat protein 22	15q22.31	Hart, Wang	81.8182	0	Non-essential	MGI:1921415	F-box and leucine-rich repeat protein 22	Fbxl22	9	EggNOG,HGNC,NCBI,Treefam,Ensembl,OrthoDB	6	http://www.mousephenotype.org/data/genes/MGI:1921415	Viable
HGNC:27963	FAM170A	family with sequence similarity 170 member A	5q23.1	Hart, Wang	81.8182	0	Non-essential	MGI:2684939	family with sequence similarity 170, member A	Fam170a	18	Inparanoid,EggNOG,HomoloGene,PhylomeDB,HGNC,NCBI,Treefam,Panther,OMA,Ensembl,OrthoDB	11	http://www.mousephenotype.org/data/genes/MGI:2684939	Viable
HGNC:28155	FBXL15	F-box and leucine rich repeat protein 15	10q24.32	Hart, Wang	81.8182	0	Non-essential	MGI:1915681	F-box and leucine-rich repeat protein 15	Fbxl15	19	Inparanoid,HomoloGene,PhylomeDB,HGNC,OrthoMCL,NCBI,Treefam,OMA,Panther,Ensembl,OrthoDB	11	http://www.mousephenotype.org/data/genes/MGI:1915681	Viable
HGNC:28370	LRFN3	leucine rich repeat and fibronectin type III domain containing 3	19q13.13	Hart, Wang	81.8182	0	Non-essential	MGI:2442512	leucine rich repeat and fibronectin type III domain containing 3	Lrfn3	7	Inparanoid,EggNOG,HomoloGene,PhylomeDB,HGNC,OrthoMCL,NCBI,Treefam,Panther,OMA,Ensembl,OrthoDB	12	http://www.mousephenotype.org/data/genes/MGI:2442512	Viable
HGNC:28606	ADIG	adipogenin	20q11.23	Hart, Wang	81.8182	0	Non-essential	MGI:2675492	adipogenin	Adig	2	Inparanoid,EggNOG,PhylomeDB,HGNC,OrthoMCL,NCBI,Panther,OMA,Ensembl,OrthoDB	10	http://www.mousephenotype.org/data/genes/MGI:2675492	Viable
HGNC:28787	RILPL2	Rab interacting lysosomal protein like 2	12q24.31	Hart, Wang	81.8182	0	Non-essential	MGI:1933112	Rab interacting lysosomal protein-like 2	Rilpl2	5	Inparanoid,EggNOG,HomoloGene,PhylomeDB,HGNC,OrthoMCL,NCBI,Treefam,OMA,Panther,Ensembl,OrthoDB	12	http://www.mousephenotype.org/data/genes/MGI:1933112	Viable
HGNC:28874	CD300E	CD300e molecule	17q25.1	Hart, Wang	81.8182	0	Non-essential	MGI:2387602	CD300E molecule	Cd300e	11	Inparanoid,HomoloGene,PhylomeDB,HGNC,NCBI,Panther,OMA,Ensembl,OrthoDB	9	http://www.mousephenotype.org/data/genes/MGI:2387602	Viable
HGNC:29060	WSCD1	WSC domain containing 1	17p13.2	Hart, Wang	81.8182	0	Non-essential	MGI:2448493	WSC domain containing 1	Wscd1	11	Inparanoid,HomoloGene,PhylomeDB,HGNC,OrthoMCL,NCBI,Panther,Treefam,OMA,Ensembl,OrthoDB	11	http://www.mousephenotype.org/data/genes/MGI:2448493	Viable
HGNC:29165	SIK3	SIK family kinase 3	11q23.3	Hart, Wang	81.8182	0	Non-essential	MGI:2446296	SIK family kinase 3	Sik3	9	Inparanoid,HomoloGene,HGNC,NCBI,Panther,OMA,Ensembl,OrthoDB	8	http://www.mousephenotype.org/data/genes/MGI:2446296	Viable
HGNC:29303	CCDC180	coiled-coil domain containing 180	9q22.33	Hart, Wang	81.8182	0	Non-essential	MGI:2685871	coiled-coil domain containing 180	Ccdc180	4	HomoloGene,HGNC,NCBI,Panther,OMA,Ensembl,OrthoDB	7	http://www.mousephenotype.org/data/genes/MGI:2685871	Viable
HGNC:29323	WDFY4	WDFY family member 4	10q11.23	Hart, Wang	81.8182	0	Non-essential	MGI:3584510	WD repeat and FYVE domain containing 4	Wdfy4	14	Inparanoid,EggNOG,HomoloGene,HGNC,OrthoMCL,NCBI,Treefam,Panther,Ensembl,OrthoDB	10	http://www.mousephenotype.org/data/genes/MGI:3584510	Viable
HGNC:29456	TOR1AIP1	torsin 1A interacting protein 1	1q25.2	Hart, Wang	81.8182	0	Non-essential	MGI:3582693	torsin A interacting protein 1	Tor1aip1	1	Inparanoid,EggNOG,HomoloGene,HGNC,NCBI,Treefam,OMA,Panther,Ensembl,OrthoDB	10	http://www.mousephenotype.org/data/genes/MGI:3582693	Lethal
HGNC:29589	TEX38	testis expressed 38	1p33	Hart, Wang	81.8182	0	Non-essential	MGI:1922423	testis expressed 38	Tex38	4	Inparanoid,HomoloGene,HGNC,NCBI,OMA,Panther,Ensembl,OrthoDB	8	http://www.mousephenotype.org/data/genes/MGI:1922423	Viable
HGNC:29843	NSMF	NMDA receptor synaptonuclear signaling and neuronal migration factor	9q34.3	Hart, Wang	81.8182	0	Non-essential	MGI:1861755	NMDA receptor synaptonuclear signaling and neuronal migration factor	Nsmf	2	Inparanoid,EggNOG,HomoloGene,PhylomeDB,HGNC,OrthoMCL,NCBI,Treefam,Panther,OMA,Ensembl,OrthoDB	12	http://www.mousephenotype.org/data/genes/MGI:1861755	Viable
HGNC:29845	XKRX	XK related, X-linked	Xq22.1	Hart, Wang	81.8182	0	Non-essential	MGI:3584011	X-linked Kx blood group related, X-linked	Xkrx	X	Inparanoid,EggNOG,HomoloGene,PhylomeDB,HGNC,NCBI,Treefam,Panther,OMA,Ensembl,OrthoDB	11	http://www.mousephenotype.org/data/genes/MGI:3584011	Viable
HGNC:30494	USF3	upstream transcription factor family member 3	3q13.2	Hart, Wang	81.8182	0	Non-essential	MGI:2685454	upstream transcription factor family member 3	Usf3	16	EggNOG,HomoloGene,HGNC,OrthoMCL,NCBI,Panther,Treefam,OMA,Ensembl,OrthoDB	10	http://www.mousephenotype.org/data/genes/MGI:2685454	Subviable
HGNC:3054	DSPP	dentin sialophosphoprotein	4q22.1	Hart, Wang	81.8182	0	Non-essential	MGI:109172	dentin sialophosphoprotein	Dspp	5	Inparanoid,EggNOG,HGNC,NCBI,OrthoMCL,Panther,OMA,Ensembl,OrthoDB	9	http://www.mousephenotype.org/data/genes/MGI:109172	Viable
HGNC:30542	SNX29	sorting nexin 29	16p13.13-p13.12	Hart, Wang	81.8182	0	Non-essential	MGI:1921728	sorting nexin 29	Snx29	16	Inparanoid,HomoloGene,HGNC,NCBI,Panther,OMA,Ensembl,OrthoDB	8	http://www.mousephenotype.org/data/genes/MGI:1921728	Viable
HGNC:30722	TEX101	testis expressed 101	19q13.31	Hart, Wang	81.8182	0	Non-essential	MGI:1930791	testis expressed gene 101	Tex101	7	Inparanoid,HomoloGene,PhylomeDB,HGNC,NCBI,Panther,OMA,Ensembl,OrthoDB	9	http://www.mousephenotype.org/data/genes/MGI:1930791	Viable
HGNC:30871	MGAT4C	MGAT4 family member C	12q21.31-q21.32	Hart, Wang	81.8182	0	Non-essential	MGI:1914819	MGAT4 family, member C	Mgat4c	10	Inparanoid,HomoloGene,PhylomeDB,HGNC,NCBI,OMA,Panther,Ensembl,OrthoDB	9	http://www.mousephenotype.org/data/genes/MGI:1914819	Viable
HGNC:31948	CEACAM16	carcinoembryonic antigen related cell adhesion molecule 16	19q13.31-q13.32	Hart, Wang	81.8182	0	Non-essential	MGI:2685615	carcinoembryonic antigen-related cell adhesion molecule 16	Ceacam16	7	Inparanoid,EggNOG,HomoloGene,HGNC,NCBI,Treefam,Panther,OMA,Ensembl,OrthoDB	10	http://www.mousephenotype.org/data/genes/MGI:2685615	Viable
HGNC:3241	EGR4	early growth response 4	2p13.2	Hart, Wang	81.8182	0	Non-essential	MGI:99252	early growth response 4	Egr4	6	Inparanoid,EggNOG,HomoloGene,PhylomeDB,HGNC,NCBI,OrthoMCL,Treefam,Panther,OMA,Ensembl,OrthoDB	12	http://www.mousephenotype.org/data/genes/MGI:99252	Viable
HGNC:32942	SEBOX	SEBOX homeobox	17q11.2	Hart, Wang	81.8182	0	Non-essential	MGI:108012	SEBOX homeobox	Sebox	11	Inparanoid,HomoloGene,HGNC,NCBI,OMA,Panther,Ensembl,OrthoDB	8	http://www.mousephenotype.org/data/genes/MGI:108012	Viable
HGNC:33179	EIF4E1B	eukaryotic translation initiation factor 4E family member 1B	5q35.2	Hart, Wang	81.8182	0	Non-essential	MGI:2685119	eukaryotic translation initiation factor 4E family member 1B	Eif4e1b	13	Inparanoid,EggNOG,HomoloGene,PhylomeDB,HGNC,NCBI,Treefam,Panther,OMA,Ensembl,OrthoDB	11	http://www.mousephenotype.org/data/genes/MGI:2685119	Viable
HGNC:33631	PEAR1	platelet endothelial aggregation receptor 1	1q23.1	Hart, Wang	81.8182	0	Non-essential	MGI:1920432	platelet endothelial aggregation receptor 1	Pear1	3	Inparanoid,EggNOG,HomoloGene,PhylomeDB,HGNC,OrthoMCL,NCBI,Treefam,Panther,OMA,Ensembl,OrthoDB	12	http://www.mousephenotype.org/data/genes/MGI:1920432	Viable
HGNC:33904	ACOD1	aconitate decarboxylase 1	13q22.3	Hart, Wang	81.8182	0	Non-essential	MGI:103206	aconitate decarboxylase 1	Acod1	14	EggNOG,HomoloGene,HGNC,OrthoMCL,NCBI,Treefam,OMA,Panther,Ensembl,OrthoDB	10	http://www.mousephenotype.org/data/genes/MGI:103206	Viable
HGNC:33914	KIAA1024L	KIAA1024 like	5q23.3	Hart, Wang	81.8182	0	Non-essential	MGI:2442934	RIKEN cDNA A730017C20 gene	A730017C20Rik	18	EggNOG,HomoloGene,HGNC,NCBI,Panther,OMA,Ensembl,OrthoDB	8	http://www.mousephenotype.org/data/genes/MGI:2442934	Viable
HGNC:34237	FAM160A1	family with sequence similarity 160 member A1	4q31.3	Hart, Wang	81.8182	0	Non-essential	MGI:2444746	family with sequence similarity 160, member A1	Fam160a1	3	Inparanoid,EggNOG,HomoloGene,PhylomeDB,HGNC,OrthoMCL,NCBI,Treefam,Panther,OMA,Ensembl,OrthoDB	12	http://www.mousephenotype.org/data/genes/MGI:2444746	Lethal
HGNC:34354	C19orf67	chromosome 19 open reading frame 67	19p13.12	Hart, Wang	81.8182	0	Non-essential	MGI:1920703	RIKEN cDNA 1700067K01 gene	1700067K01Rik	8	Inparanoid,EggNOG,HomoloGene,HGNC,OrthoMCL,NCBI,Treefam,Panther,OMA,Ensembl,OrthoDB	11	http://www.mousephenotype.org/data/genes/MGI:1920703	Lethal
HGNC:34416	SBK2	SH3 domain binding kinase family member 2	19q13.42	Hart, Wang	81.8182	0	Non-essential	MGI:2685925	SH3-binding domain kinase family, member 2	Sbk2	7	Inparanoid,EggNOG,HomoloGene,HGNC,OrthoMCL,NCBI,Treefam,OMA,Panther,Ensembl,OrthoDB	11	http://www.mousephenotype.org/data/genes/MGI:2685925	Viable
HGNC:37286	CCDC160	coiled-coil domain containing 160	Xq26.2	Hart, Wang	81.8182	0	Non-essential	MGI:3588225	coiled-coil domain containing 160	Ccdc160	X	Inparanoid,EggNOG,HomoloGene,PhylomeDB,HGNC,OrthoMCL,NCBI,Treefam,Panther,OMA,Ensembl,OrthoDB	12	http://www.mousephenotype.org/data/genes/MGI:3588225	Viable
HGNC:40032	SMIM6	small integral membrane protein 6	17q25.1	Hart, Wang	81.8182	0	Non-essential	MGI:1915778	small integral membrane protein 6	Smim6	11	Inparanoid,EggNOG,HGNC,NCBI,OMA,Ensembl	6	http://www.mousephenotype.org/data/genes/MGI:1915778	Viable
HGNC:40041	C19orf81	chromosome 19 open reading frame 81	19q13.33	Hart, Wang	81.8182	0	Non-essential	MGI:1916599	RIKEN cDNA 1700008O03 gene	1700008O03Rik	7	Inparanoid,EggNOG,HomoloGene,HGNC,NCBI,Treefam,Panther,OMA,Ensembl,OrthoDB	10	http://www.mousephenotype.org/data/genes/MGI:1916599	Viable
HGNC:4091	GABRR2	gamma-aminobutyric acid type A receptor rho2 subunit	6q15	Hart, Wang	81.8182	0	Non-essential	MGI:95626	gamma-aminobutyric acid (GABA) C receptor, subunit rho 2	Gabrr2	4	Inparanoid,EggNOG,HomoloGene,HGNC,NCBI,OrthoMCL,Panther,Treefam,OMA,Ensembl,OrthoDB	11	http://www.mousephenotype.org/data/genes/MGI:95626	Viable
HGNC:4238	GFI1B	growth factor independent 1B transcriptional repressor	9q34.13	Hart, Wang	81.8182	0	Non-essential	MGI:1276578	growth factor independent 1B	Gfi1b	2	Inparanoid,EggNOG,HomoloGene,HGNC,NCBI,OrthoMCL,Treefam,Panther,OMA,Ensembl,OrthoDB	11	http://www.mousephenotype.org/data/genes/MGI:1276578	Lethal
HGNC:4265	GHRH	growth hormone releasing hormone	20q11.23	Hart, Wang	81.8182	0	Non-essential	MGI:95709	growth hormone releasing hormone	Ghrh	2	Inparanoid,EggNOG,HomoloGene,PhylomeDB,HGNC,OrthoMCL,NCBI,Treefam,Panther,OMA,Ensembl,OrthoDB	12	http://www.mousephenotype.org/data/genes/MGI:95709	Viable
HGNC:4281	GJA8	gap junction protein alpha 8	1q21.2	Hart, Wang	81.8182	0	Non-essential	MGI:99953	gap junction protein, alpha 8	Gja8	3	Inparanoid,HomoloGene,PhylomeDB,HGNC,NCBI,Panther,OMA,Ensembl,OrthoDB	9	http://www.mousephenotype.org/data/genes/MGI:99953	Viable
HGNC:433	ALOX15	arachidonate 15-lipoxygenase	17p13.2	Hart, Wang	81.8182	0	Non-essential	MGI:87997	arachidonate 15-lipoxygenase	Alox15	11	Inparanoid,EggNOG,HomoloGene,PhylomeDB,HGNC,OrthoMCL,Treefam,Panther,OMA,Ensembl,OrthoDB	11	http://www.mousephenotype.org/data/genes/MGI:87997	Viable
HGNC:44152	TGFBR3L	transforming growth factor beta receptor 3 like	19p13.2	Hart, Wang	81.8182	0	Non-essential	MGI:3833469	transforming growth factor, beta receptor III-like	Tgfbr3l	8	Inparanoid,EggNOG,HomoloGene,HGNC,NCBI,Panther,OMA,Ensembl,OrthoDB	9	http://www.mousephenotype.org/data/genes/MGI:3833469	Viable
HGNC:4426	GOLGA3	golgin A3	12q24.33	Hart, Wang	81.8182	0	Non-essential	MGI:96958	golgi autoantigen, golgin subfamily a, 3	Golga3	5	Inparanoid,EggNOG,HomoloGene,HGNC,OrthoMCL,NCBI,Treefam,OMA,Panther,Ensembl,OrthoDB	11	http://www.mousephenotype.org/data/genes/MGI:96958	Viable
HGNC:4473	GPR19	G protein-coupled receptor 19	12p13.1	Hart, Wang	81.8182	0	Non-essential	MGI:892973	G protein-coupled receptor 19	Gpr19	6	Inparanoid,EggNOG,HomoloGene,PhylomeDB,HGNC,NCBI,OrthoMCL,Panther,Treefam,OMA,Ensembl,OrthoDB	12	http://www.mousephenotype.org/data/genes/MGI:892973	Viable
HGNC:4501	FFAR2	free fatty acid receptor 2	19q13.12	Hart, Wang	81.8182	0	Non-essential	MGI:2441731	free fatty acid receptor 2	Ffar2	7	Inparanoid,EggNOG,HomoloGene,PhylomeDB,HGNC,OrthoMCL,NCBI,Treefam,Panther,OMA,Ensembl,OrthoDB	12	http://www.mousephenotype.org/data/genes/MGI:2441731	Viable
HGNC:4519	GPR68	G protein-coupled receptor 68	14q32.11	Hart, Wang	81.8182	0	Non-essential	MGI:2441763	G protein-coupled receptor 68	Gpr68	12	Inparanoid,EggNOG,HomoloGene,PhylomeDB,HGNC,NCBI,Treefam,OMA,Panther,Ensembl,OrthoDB	11	http://www.mousephenotype.org/data/genes/MGI:2441763	Viable
HGNC:4524	PROKR1	prokineticin receptor 1	2p13.3	Hart, Wang	81.8182	0	Non-essential	MGI:1929676	prokineticin receptor 1	Prokr1	6	Inparanoid,EggNOG,HomoloGene,HGNC,NCBI,Panther,Treefam,Ensembl,OrthoDB	9	http://www.mousephenotype.org/data/genes/MGI:1929676	Viable
HGNC:4598	GRM6	glutamate metabotropic receptor 6	5q35.3	Hart, Wang	81.8182	0	Non-essential	MGI:1351343	glutamate receptor, metabotropic 6	Grm6	11	Inparanoid,EggNOG,HomoloGene,PhylomeDB,HGNC,NCBI,Treefam,Panther,OMA,Ensembl,OrthoDB	11	http://www.mousephenotype.org/data/genes/MGI:1351343	Viable
HGNC:4876	HERC3	HECT and RLD domain containing E3 ubiquitin protein ligase 3	4q22.1	Hart, Wang	81.8182	0	Non-essential	MGI:1921248	hect domain and RLD 3	Herc3	6	Inparanoid,EggNOG,HomoloGene,PhylomeDB,HGNC,NCBI,OrthoMCL,Panther,Treefam,OMA,Ensembl,OrthoDB	12	http://www.mousephenotype.org/data/genes/MGI:1921248	Viable
HGNC:5227	HSF4	heat shock transcription factor 4	16q22.1	Hart, Wang	81.8182	0	Non-essential	MGI:1347058	heat shock transcription factor 4	Hsf4	8	Inparanoid,HomoloGene,PhylomeDB,HGNC,NCBI,Panther,OMA,Ensembl,OrthoDB	9	http://www.mousephenotype.org/data/genes/MGI:1347058	Viable
HGNC:5289	HTR1D	5-hydroxytryptamine receptor 1D	1p36.12	Hart, Wang	81.8182	0	Non-essential	MGI:96276	5-hydroxytryptamine (serotonin) receptor 1D	Htr1d	4	Inparanoid,HomoloGene,HGNC,NCBI,Panther,OMA,Ensembl,OrthoDB	8	http://www.mousephenotype.org/data/genes/MGI:96276	Viable
HGNC:6362	KLK14	kallikrein related peptidase 14	19q13.41	Hart, Wang	81.8182	0	Non-essential	MGI:2447564	kallikrein related-peptidase 14	Klk14	7	Inparanoid,EggNOG,HomoloGene,PhylomeDB,HGNC,OrthoMCL,NCBI,Panther,Treefam,OMA,Ensembl,OrthoDB	12	http://www.mousephenotype.org/data/genes/MGI:2447564	Viable
HGNC:6473	AFF3	AF4/FMR2 family member 3	2q11.2	Hart, Wang	81.8182	0	Non-essential	MGI:106927	AF4/FMR2 family, member 3	Aff3	1	Inparanoid,HomoloGene,PhylomeDB,HGNC,NCBI,Panther,OMA,Ensembl,OrthoDB	9	http://www.mousephenotype.org/data/genes/MGI:106927	Viable
HGNC:6638	LMNB2	lamin B2	19p13.3	Hart, Wang	81.8182	0	Non-essential	MGI:96796	lamin B2	Lmnb2	10	Inparanoid,HomoloGene,PhylomeDB,HGNC,OrthoMCL,NCBI,Panther,OMA,Ensembl,OrthoDB	10	http://www.mousephenotype.org/data/genes/MGI:96796	Lethal
HGNC:6714	LTBP1	latent transforming growth factor beta binding protein 1	2p22.3	Hart, Wang	81.8182	0	Non-essential	MGI:109151	latent transforming growth factor beta binding protein 1	Ltbp1	17	Inparanoid,EggNOG,HomoloGene,PhylomeDB,HGNC,NCBI,Panther,Treefam,OMA,Ensembl,OrthoDB	11	http://www.mousephenotype.org/data/genes/MGI:109151	Subviable
HGNC:6929	MC1R	melanocortin 1 receptor	16q24.3	Hart, Wang	81.8182	0	Non-essential	MGI:99456	melanocortin 1 receptor	Mc1r	8	Inparanoid,EggNOG,HomoloGene,HGNC,NCBI,Treefam,Panther,Ensembl,OrthoDB	9	http://www.mousephenotype.org/data/genes/MGI:99456	Viable
HGNC:7225	MPZ	myelin protein zero	1q23.3	Hart, Wang	81.8182	0	Non-essential	MGI:103177	myelin protein zero	Mpz	1	Inparanoid,EggNOG,HomoloGene,HGNC,NCBI,Treefam,Panther,OMA,Ensembl,OrthoDB	10	http://www.mousephenotype.org/data/genes/MGI:103177	Viable
HGNC:7607	MYO7B	myosin VIIB	2q14.3	Hart, Wang	81.8182	0	Non-essential	MGI:107709	myosin VIIB	Myo7b	18	Inparanoid,EggNOG,HomoloGene,PhylomeDB,HGNC,NCBI,Panther,Treefam,OMA,Ensembl,OrthoDB	11	http://www.mousephenotype.org/data/genes/MGI:107709	Viable
HGNC:7746	NEK3	NIMA related kinase 3	13q14.3	Hart, Wang	81.8182	0	Non-essential	MGI:1344371	NIMA (never in mitosis gene a)-related expressed kinase 3	Nek3	8	Inparanoid,HomoloGene,HGNC,NCBI,Panther,OMA,Ensembl,OrthoDB	8	http://www.mousephenotype.org/data/genes/MGI:1344371	Viable
HGNC:7850	NME2	NME/NM23 nucleoside diphosphate kinase 2	17q21.33	Hart, Wang	81.8182	0	Non-essential	MGI:97356	NME/NM23 nucleoside diphosphate kinase 2	Nme2	11	Inparanoid,HomoloGene,HGNC,NCBI,Treefam,Panther,Ensembl,OrthoDB	8	http://www.mousephenotype.org/data/genes/MGI:97356	Viable
HGNC:8024	NTF4	neurotrophin 4	19q13.3	Hart, Wang	81.8182	0	Non-essential	MGI:97381	neurotrophin 5	Ntf5	7	Inparanoid,HomoloGene,PhylomeDB,HGNC,NCBI,OMA,Panther,Ensembl,OrthoDB	9	http://www.mousephenotype.org/data/genes/MGI:97381	Viable
HGNC:8096	OAZ2	ornithine decarboxylase antizyme 2	15q22.31	Hart, Wang	81.8182	0	Non-essential	MGI:109492	ornithine decarboxylase antizyme 2	Oaz2	9	Inparanoid,EggNOG,HomoloGene,HGNC,NCBI,Panther,Treefam,OMA,Ensembl,OrthoDB	10	http://www.mousephenotype.org/data/genes/MGI:109492	Viable
HGNC:8661	PCDH9	protocadherin 9	13q21.32	Hart, Wang	81.8182	0	Non-essential	MGI:1306801	protocadherin 9	Pcdh9	14	Inparanoid,EggNOG,HomoloGene,HGNC,NCBI,OrthoMCL,Treefam,Panther,OMA,Ensembl,OrthoDB	11	http://www.mousephenotype.org/data/genes/MGI:1306801	Subviable
HGNC:8805	PDGFRL	platelet derived growth factor receptor like	8p22	Hart, Wang	81.8182	0	Non-essential	MGI:1916047	platelet-derived growth factor receptor-like	Pdgfrl	8	Inparanoid,EggNOG,HomoloGene,HGNC,OrthoMCL,NCBI,Panther,OMA,Ensembl,OrthoDB	10	http://www.mousephenotype.org/data/genes/MGI:1916047	Viable
HGNC:8821	PDZK1	PDZ domain containing 1	1q21.1	Hart, Wang	81.8182	0	Non-essential	MGI:1928901	PDZ domain containing 1	Pdzk1	3	Inparanoid,HomoloGene,HGNC,NCBI,OrthoMCL,Treefam,Panther,OMA,Ensembl,OrthoDB	10	http://www.mousephenotype.org/data/genes/MGI:1928901	Subviable
HGNC:8921	PHF3	PHD finger protein 3	6q12	Hart, Wang	81.8182	0	Non-essential	MGI:2446126	PHD finger protein 3	Phf3	1	Inparanoid,EggNOG,HomoloGene,HGNC,OrthoMCL,NCBI,Treefam,Panther,OMA,Ensembl,OrthoDB	11	http://www.mousephenotype.org/data/genes/MGI:2446126	Viable
HGNC:9036	PLA2G4B	phospholipase A2 group IVB	15q15.1	Hart, Wang	81.8182	0	Non-essential	MGI:2384819	phospholipase A2, group IVB (cytosolic)	Pla2g4b	2	Inparanoid,EggNOG,HomoloGene,HGNC,NCBI,Treefam,Panther,Ensembl,OrthoDB	9	http://www.mousephenotype.org/data/genes/MGI:2384819	Viable
HGNC:916	B3GALT1	beta-1,3-galactosyltransferase 1	2q24.3	Hart, Wang	81.8182	0	Non-essential	MGI:1349403	UDP-Gal:betaGlcNAc beta 1,3-galactosyltransferase, polypeptide 1	B3galt1	2	Inparanoid,HomoloGene,PhylomeDB,HGNC,NCBI,Panther,OMA,Ensembl,OrthoDB	9	http://www.mousephenotype.org/data/genes/MGI:1349403	Viable
HGNC:9232	PPARA	peroxisome proliferator activated receptor alpha	22q13.31	Hart, Wang	81.8182	0	Non-essential	MGI:104740	peroxisome proliferator activated receptor alpha	Ppara	15	Inparanoid,EggNOG,HomoloGene,PhylomeDB,HGNC,NCBI,Panther,OMA,Ensembl,OrthoDB	10	http://www.mousephenotype.org/data/genes/MGI:104740	Viable
HGNC:9411	PRKCSH	protein kinase C substrate 80K-H	19p13.2	Hart, Wang	81.8182	0	Non-essential	MGI:107877	protein kinase C substrate 80K-H	Prkcsh	9	Inparanoid,HomoloGene,PhylomeDB,HGNC,NCBI,Panther,OMA,Ensembl,OrthoDB	9	http://www.mousephenotype.org/data/genes/MGI:107877	Lethal
HGNC:9608	PTH1R	parathyroid hormone 1 receptor	3p21.31	Hart, Wang	81.8182	0	Non-essential	MGI:97801	parathyroid hormone 1 receptor	Pth1r	9	Inparanoid,HomoloGene,HGNC,NCBI,Treefam,Panther,OMA,Ensembl,OrthoDB	9	http://www.mousephenotype.org/data/genes/MGI:97801	Lethal
HGNC:9782	RAB4B	RAB4B, member RAS oncogene family	19q13.2	Hart, Wang	81.8182	0	Non-essential	MGI:105071	RAB4B, member RAS oncogene family	Rab4b	7	Inparanoid,EggNOG,HomoloGene,PhylomeDB,HGNC,NCBI,Treefam,Panther,OMA,Ensembl,OrthoDB	11	http://www.mousephenotype.org/data/genes/MGI:105071	Viable
HGNC:12036	TRAF6	TNF receptor associated factor 6	11p12	Blomen, Hart, Wang	90.9091	0	Non-essential	MGI:108072	TNF receptor-associated factor 6	Traf6	2	Inparanoid,EggNOG,HomoloGene,PhylomeDB,HGNC,NCBI,Panther,Treefam,OMA,Ensembl,OrthoDB	11	http://www.mousephenotype.org/data/genes/MGI:108072	Lethal
HGNC:20338	G2E3	G2/M-phase specific E3 ubiquitin protein ligase	14q12	Blomen, Hart, Wang	90.9091	0	Non-essential	MGI:2444298	G2/M-phase specific E3 ubiquitin ligase	G2e3	12	Inparanoid,EggNOG,HomoloGene,HGNC,OrthoMCL,NCBI,Treefam,Panther,OMA,Ensembl,OrthoDB	11	http://www.mousephenotype.org/data/genes/MGI:2444298	Viable
HGNC:23799	DND1	DND microRNA-mediated repression inhibitor 1	5q31.3	Blomen, Hart, Wang	90.9091	0	Non-essential	MGI:2447763	DND microRNA-mediated repression inhibitor 1	Dnd1	18	Inparanoid,HomoloGene,PhylomeDB,HGNC,NCBI,Treefam,Panther,OMA,Ensembl,OrthoDB	10	http://www.mousephenotype.org/data/genes/MGI:2447763	Viable
HGNC:10001	RGS5	regulator of G protein signaling 5	1q23.3	Blomen, Hart, Wang	100	0	Non-essential	MGI:1098434	regulator of G-protein signaling 5	Rgs5	1	Inparanoid,EggNOG,PhylomeDB,HGNC,OrthoMCL,Treefam,OMA,Panther,Ensembl,OrthoDB	10	http://www.mousephenotype.org/data/genes/MGI:1098434	Viable
HGNC:10009	RHD	Rh blood group D antigen	1p36.11	Blomen, Hart, Wang	100	0	Non-essential	MGI:1202882	Rh blood group, D antigen	Rhd	4	Inparanoid,EggNOG,HomoloGene,HGNC,Treefam,Panther,OMA,Ensembl,OrthoDB	9	http://www.mousephenotype.org/data/genes/MGI:1202882	Viable
HGNC:10021	RIPK3	receptor interacting serine/threonine kinase 3	14q12	Blomen, Hart, Wang	100	0	Non-essential	MGI:2154952	receptor-interacting serine-threonine kinase 3	Ripk3	14	Inparanoid,EggNOG,HomoloGene,HGNC,OrthoMCL,NCBI,Treefam,Panther,OMA,Ensembl,OrthoDB	11	http://www.mousephenotype.org/data/genes/MGI:2154952	Viable
HGNC:10024	RLBP1	retinaldehyde binding protein 1	15q26.1	Blomen, Hart, Wang	100	0	Non-essential	MGI:97930	retinaldehyde binding protein 1	Rlbp1	7	Inparanoid,EggNOG,HomoloGene,PhylomeDB,HGNC,OrthoMCL,NCBI,OMA,Panther,Ensembl,OrthoDB	11	http://www.mousephenotype.org/data/genes/MGI:97930	Viable
HGNC:10026	RLN1	relaxin 1	9p24.1	Blomen, Hart, Wang	100	0	Non-essential	MGI:97931	relaxin 1	Rln1	19	Inparanoid,HomoloGene,HGNC,Treefam,Panther,OMA,Ensembl,OrthoDB	8	http://www.mousephenotype.org/data/genes/MGI:97931	Viable
HGNC:10065	TRIM39	tripartite motif containing 39	6p22.1	Blomen, Hart, Wang	100	0	Non-essential	MGI:1890659	tripartite motif-containing 39	Trim39	17	Inparanoid,HomoloGene,HGNC,OrthoMCL,NCBI,Panther,Treefam,OMA,Ensembl,OrthoDB	10	http://www.mousephenotype.org/data/genes/MGI:1890659	Viable
HGNC:1029	BDKRB1	bradykinin receptor B1	14q32.2	Blomen, Hart, Wang	100	0	Non-essential	MGI:88144	bradykinin receptor, beta 1	Bdkrb1	12	Inparanoid,EggNOG,HomoloGene,PhylomeDB,HGNC,OrthoMCL,NCBI,Treefam,Panther,OMA,Ensembl,OrthoDB	12	http://www.mousephenotype.org/data/genes/MGI:88144	Viable
HGNC:103	CNNM2	cyclin and CBS domain divalent metal cation transport mediator 2	10q24.32	Blomen, Hart, Wang	100	0	Non-essential	MGI:2151054	cyclin M2	Cnnm2	19	Inparanoid,EggNOG,HomoloGene,HGNC,NCBI,Treefam,Panther,OMA,Ensembl,OrthoDB	10	http://www.mousephenotype.org/data/genes/MGI:2151054	Lethal
HGNC:1036	BEX1	brain expressed X-linked 1	Xq22.1	Blomen, Hart, Wang	100	0	Non-essential	MGI:1338017	brain expressed X-linked 2	Bex2	X	HomoloGene,HGNC,PhylomeDB,NCBI,Treefam,Panther,Ensembl,OMA,OrthoDB	9	http://www.mousephenotype.org/data/genes/MGI:1338017	Viable
HGNC:1037	CFB	complement factor B	6p21.33	Blomen, Hart, Wang	100	0	Non-essential	MGI:105975	complement factor B	Cfb	17	HomoloGene,HGNC,PhylomeDB,NCBI,OrthoMCL,Treefam,Panther,Ensembl,OrthoDB	9	http://www.mousephenotype.org/data/genes/MGI:105975	Viable
HGNC:10430	RPS6KA1	ribosomal protein S6 kinase A1	1p36.11	Blomen, Hart, Wang	100	0	Non-essential	MGI:104558	ribosomal protein S6 kinase polypeptide 1	Rps6ka1	4	Inparanoid,EggNOG,HomoloGene,HGNC,NCBI,Panther,Treefam,OMA,Ensembl,OrthoDB	10	http://www.mousephenotype.org/data/genes/MGI:104558	Viable
HGNC:10439	RPS6KC1	ribosomal protein S6 kinase C1	1q32.3	Blomen, Hart, Wang	100	0	Non-essential	MGI:2443419	ribosomal protein S6 kinase polypeptide 1	Rps6kc1	1	Inparanoid,HomoloGene,PhylomeDB,HGNC,OrthoMCL,NCBI,Treefam,Panther,OMA,Ensembl,OrthoDB	11	http://www.mousephenotype.org/data/genes/MGI:2443419	Viable
HGNC:10446	RRAD	RRAD, Ras related glycolysis inhibitor and calcium channel regulator	16q22.1	Blomen, Hart, Wang	100	0	Non-essential	MGI:1930943	Ras-related associated with diabetes	Rrad	8	Inparanoid,EggNOG,HomoloGene,HGNC,NCBI,OrthoMCL,Treefam,Panther,OMA,Ensembl,OrthoDB	11	http://www.mousephenotype.org/data/genes/MGI:1930943	Viable
HGNC:10447	RRAS	RAS related	19q13.33	Blomen, Hart, Wang	100	0	Non-essential	MGI:98179	related RAS viral (r-ras) oncogene	Rras	7	Inparanoid,EggNOG,HomoloGene,HGNC,PhylomeDB,OrthoMCL,NCBI,Treefam,Panther,OMA,Ensembl,OrthoDB	12	http://www.mousephenotype.org/data/genes/MGI:98179	Viable
HGNC:1046	BHLHE40	basic helix-loop-helix family member e40	3p26.1	Blomen, Hart, Wang	100	0	Non-essential	MGI:1097714	basic helix-loop-helix family, member e40	Bhlhe40	6	Inparanoid,EggNOG,HomoloGene,HGNC,PhylomeDB,OrthoMCL,NCBI,Treefam,Panther,OMA,Ensembl,OrthoDB	12	http://www.mousephenotype.org/data/genes/MGI:1097714	Viable
HGNC:10467	RTN1	reticulon 1	14q23.1	Blomen, Hart, Wang	100	0	Non-essential	MGI:1933947	reticulon 1	Rtn1	12	Inparanoid,EggNOG,HomoloGene,PhylomeDB,HGNC,OrthoMCL,NCBI,Treefam,Panther,Ensembl,OrthoDB	11	http://www.mousephenotype.org/data/genes/MGI:1933947	Viable
HGNC:1047	BHMT	betaine--homocysteine S-methyltransferase	5q14.1	Blomen, Hart, Wang	100	0	Non-essential	MGI:1339972	betaine-homocysteine methyltransferase	Bhmt	13	Inparanoid,HomoloGene,HGNC,PhylomeDB,OrthoMCL,NCBI,Treefam,Panther,OMA,Ensembl,OrthoDB	11	http://www.mousephenotype.org/data/genes/MGI:1339972	Viable
HGNC:10473	RUNX3	runt related transcription factor 3	1p36.11	Blomen, Hart, Wang	100	0	Non-essential	MGI:102672	runt related transcription factor 3	Runx3	4	Inparanoid,EggNOG,HomoloGene,PhylomeDB,HGNC,NCBI,OrthoMCL,Treefam,Panther,OMA,Ensembl,OrthoDB	12	http://www.mousephenotype.org/data/genes/MGI:102672	Lethal
HGNC:10483	RYR1	ryanodine receptor 1	19q13.2	Blomen, Hart, Wang	100	0	Non-essential	MGI:99659	ryanodine receptor 1, skeletal muscle	Ryr1	7	Inparanoid,EggNOG,HomoloGene,HGNC,NCBI,OrthoMCL,Treefam,Panther,OMA,Ensembl,OrthoDB	11	http://www.mousephenotype.org/data/genes/MGI:99659	Lethal
HGNC:1049	BICD1	BICD cargo adaptor 1	12p11.21	Blomen, Hart, Wang	100	0	Non-essential	MGI:1101760	BICD cargo adaptor 1	Bicd1	6	Inparanoid,EggNOG,HomoloGene,HGNC,OrthoMCL,NCBI,Treefam,OMA,Panther,Ensembl,OrthoDB	11	http://www.mousephenotype.org/data/genes/MGI:1101760	Viable
HGNC:10496	S100A6	S100 calcium binding protein A6	1q21.3	Blomen, Hart, Wang	100	0	Non-essential	MGI:1339467	S100 calcium binding protein A6 (calcyclin)	S100a6	3	Inparanoid,EggNOG,HomoloGene,PhylomeDB,HGNC,NCBI,OrthoMCL,Panther,Treefam,OMA,Ensembl,OrthoDB	12	http://www.mousephenotype.org/data/genes/MGI:1339467	Subviable
HGNC:10500	S100B	S100 calcium binding protein B	21q22.3	Blomen, Hart, Wang	100	0	Non-essential	MGI:98217	S100 protein, beta polypeptide, neural	S100b	10	Inparanoid,EggNOG,HomoloGene,HGNC,PhylomeDB,NCBI,Panther,Treefam,OMA,Ensembl	10	http://www.mousephenotype.org/data/genes/MGI:98217	Viable
HGNC:10535	SAR1B	secretion associated Ras related GTPase 1B	5q31.1	Blomen, Hart, Wang	100	0	Non-essential	MGI:1913647	secretion associated Ras related GTPase 1B	Sar1b	11	Inparanoid,HomoloGene,HGNC,PhylomeDB,NCBI,OrthoMCL,Treefam,Panther,OMA,Ensembl,OrthoDB	11	http://www.mousephenotype.org/data/genes/MGI:1913647	Lethal
HGNC:10564	SCAMP2	secretory carrier membrane protein 2	15q24.1	Blomen, Hart, Wang	100	0	Non-essential	MGI:1346518	secretory carrier membrane protein 2	Scamp2	9	Inparanoid,EggNOG,HomoloGene,PhylomeDB,HGNC,OrthoMCL,NCBI,Treefam,Panther,OMA,Ensembl,OrthoDB	12	http://www.mousephenotype.org/data/genes/MGI:1346518	Viable
HGNC:10575	SCG2	secretogranin II	2q36.1	Blomen, Hart, Wang	100	0	Non-essential	MGI:103033	secretogranin II	Scg2	1	Inparanoid,EggNOG,HomoloGene,HGNC,PhylomeDB,OrthoMCL,NCBI,Treefam,Panther,OMA,Ensembl,OrthoDB	12	http://www.mousephenotype.org/data/genes/MGI:103033	Viable
HGNC:10589	SCN2B	sodium voltage-gated channel beta subunit 2	11q23.3	Blomen, Hart, Wang	100	0	Non-essential	MGI:106921	sodium channel, voltage-gated, type II, beta	Scn2b	9	Inparanoid,EggNOG,HomoloGene,PhylomeDB,HGNC,OrthoMCL,NCBI,Treefam,Panther,OMA,Ensembl,OrthoDB	12	http://www.mousephenotype.org/data/genes/MGI:106921	Viable
HGNC:10600	SCNN1B	sodium channel epithelial 1 beta subunit	16p12.2-p12.1	Blomen, Hart, Wang	100	0	Non-essential	MGI:104696	sodium channel, nonvoltage-gated 1 beta	Scnn1b	7	Inparanoid,EggNOG,HomoloGene,PhylomeDB,HGNC,OrthoMCL,NCBI,Panther,Treefam,OMA,Ensembl,OrthoDB	12	http://www.mousephenotype.org/data/genes/MGI:104696	Lethal
HGNC:10621	CCL22	C-C motif chemokine ligand 22	16q21	Blomen, Hart, Wang	100	0	Non-essential	MGI:1306779	chemokine (C-C motif) ligand 22	Ccl22	8	Inparanoid,EggNOG,HomoloGene,PhylomeDB,HGNC,OrthoMCL,NCBI,Panther,Treefam,OMA,Ensembl,OrthoDB	12	http://www.mousephenotype.org/data/genes/MGI:1306779	Subviable
HGNC:1063	BLVRB	biliverdin reductase B	19q13.2	Blomen, Hart, Wang	100	0	Non-essential	MGI:2385271	biliverdin reductase B (flavin reductase (NADPH))	Blvrb	7	Inparanoid,EggNOG,HomoloGene,HGNC,PhylomeDB,OrthoMCL,NCBI,Treefam,Panther,OMA,Ensembl,OrthoDB	12	http://www.mousephenotype.org/data/genes/MGI:2385271	Viable
HGNC:10647	CX3CL1	C-X3-C motif chemokine ligand 1	16q21	Blomen, Hart, Wang	100	0	Non-essential	MGI:1097153	chemokine (C-X3-C motif) ligand 1	Cx3cl1	8	Inparanoid,EggNOG,HomoloGene,HGNC,OrthoMCL,NCBI,Treefam,Panther,OMA,Ensembl,OrthoDB	11	http://www.mousephenotype.org/data/genes/MGI:1097153	Viable
HGNC:10659	SDC2	syndecan 2	8q22.1	Blomen, Hart, Wang	100	0	Non-essential	MGI:1349165	syndecan 2	Sdc2	15	Inparanoid,EggNOG,HomoloGene,HGNC,PhylomeDB,OrthoMCL,NCBI,Treefam,Panther,OMA,Ensembl,OrthoDB	12	http://www.mousephenotype.org/data/genes/MGI:1349165	Viable
HGNC:10661	SDC4	syndecan 4	20q13.12	Blomen, Hart, Wang	100	0	Non-essential	MGI:1349164	syndecan 4	Sdc4	2	Inparanoid,EggNOG,HomoloGene,HGNC,PhylomeDB,NCBI,OrthoMCL,Treefam,Panther,OMA,Ensembl,OrthoDB	12	http://www.mousephenotype.org/data/genes/MGI:1349164	Viable
HGNC:10664	CWC27	CWC27 spliceosome associated protein homolog	5q12.3	Blomen, Hart, Wang	100	0	Non-essential	MGI:1914535	CWC27 spliceosome-associated protein	Cwc27	13	Inparanoid,EggNOG,HomoloGene,HGNC,PhylomeDB,NCBI,OrthoMCL,Panther,Treefam,OMA,Ensembl,OrthoDB	12	http://www.mousephenotype.org/data/genes/MGI:1914535	Subviable
HGNC:10666	STARD10	StAR related lipid transfer domain containing 10	11q13	Blomen, Hart, Wang	100	0	Non-essential	MGI:1860093	START domain containing 10	Stard10	7	Inparanoid,EggNOG,HomoloGene,PhylomeDB,HGNC,OrthoMCL,NCBI,Treefam,OMA,Panther,Ensembl,OrthoDB	12	http://www.mousephenotype.org/data/genes/MGI:1860093	Viable
HGNC:10672	CXCL12	C-X-C motif chemokine ligand 12	10q11.21	Blomen, Hart, Wang	100	0	Non-essential	MGI:103556	chemokine (C-X-C motif) ligand 12	Cxcl12	6	Inparanoid,EggNOG,HomoloGene,HGNC,PhylomeDB,NCBI,OrthoMCL,Treefam,Panther,OMA,Ensembl,OrthoDB	12	http://www.mousephenotype.org/data/genes/MGI:103556	Lethal
HGNC:10698	SEC14L1	SEC14 like lipid binding 1	17q25.2-q25.3	Blomen, Hart, Wang	100	0	Non-essential	MGI:1921386	SEC14-like lipid binding 1	Sec14l1	11	Inparanoid,HomoloGene,HGNC,NCBI,OrthoMCL,Treefam,Panther,OMA,Ensembl,OrthoDB	10	http://www.mousephenotype.org/data/genes/MGI:1921386	Viable
HGNC:10703	SEC24A	SEC24 homolog A, COPII coat complex component	5q31.1	Blomen, Hart, Wang	100	0	Non-essential	MGI:1924621	Sec24 related gene family, member A (S. cerevisiae)	Sec24a	11	Inparanoid,HomoloGene,HGNC,PhylomeDB,NCBI,OrthoMCL,Treefam,Panther,OMA,Ensembl,OrthoDB	11	http://www.mousephenotype.org/data/genes/MGI:1924621	Viable
HGNC:10706	SEC24D	SEC24 homolog D, COPII coat complex component	4q26	Blomen, Hart, Wang	100	0	Non-essential	MGI:1916858	Sec24 related gene family, member D (S. cerevisiae)	Sec24d	3	Inparanoid,EggNOG,HomoloGene,HGNC,PhylomeDB,NCBI,Treefam,Panther,OMA,Ensembl,OrthoDB	11	http://www.mousephenotype.org/data/genes/MGI:1916858	Lethal
HGNC:1071	BMP4	bone morphogenetic protein 4	14q22.2	Blomen, Hart, Wang	100	0	Non-essential	MGI:88180	bone morphogenetic protein 4	Bmp4	14	Inparanoid,EggNOG,HomoloGene,PhylomeDB,HGNC,OrthoMCL,NCBI,Treefam,Panther,OMA,Ensembl,OrthoDB	12	http://www.mousephenotype.org/data/genes/MGI:88180	Lethal
HGNC:10719	SELENBP1	selenium binding protein 1	1q21.3	Blomen, Hart, Wang	100	0	Non-essential	MGI:104859	selenium binding protein 2	Selenbp2	3	Inparanoid,EggNOG,HomoloGene,Treefam,Panther,OMA,Ensembl,OrthoDB	8	http://www.mousephenotype.org/data/genes/MGI:104859	Viable
HGNC:10720	SELL	selectin L	1q24.2	Blomen, Hart, Wang	100	0	Non-essential	MGI:98279	selectin, lymphocyte	Sell	1	Inparanoid,EggNOG,HomoloGene,HGNC,PhylomeDB,OrthoMCL,NCBI,Treefam,Panther,OMA,Ensembl,OrthoDB	12	http://www.mousephenotype.org/data/genes/MGI:98279	Viable
HGNC:10728	SEMA3F	semaphorin 3F	3p21.31	Blomen, Hart, Wang	100	0	Non-essential	MGI:1096347	sema domain, immunoglobulin domain (Ig), short basic domain, secreted, (semaphorin) 3F	Sema3f	9	Inparanoid,EggNOG,HomoloGene,HGNC,NCBI,Treefam,Panther,OMA,Ensembl,OrthoDB	10	http://www.mousephenotype.org/data/genes/MGI:1096347	Subviable
HGNC:10732	SEMA4D	semaphorin 4D	9q22.2	Blomen, Hart, Wang	100	0	Non-essential	MGI:109244	sema domain, immunoglobulin domain (Ig), transmembrane domain (TM) and short cytoplasmic domain, (semaphorin) 4D	Sema4d	13	Inparanoid,EggNOG,HomoloGene,HGNC,NCBI,OrthoMCL,Panther,Treefam,OMA,Ensembl,OrthoDB	11	http://www.mousephenotype.org/data/genes/MGI:109244	Viable
HGNC:10738	SEMA6A	semaphorin 6A	5q23.1	Blomen, Hart, Wang	100	0	Non-essential	MGI:1203727	sema domain, transmembrane domain (TM), and cytoplasmic domain, (semaphorin) 6A	Sema6a	18	Inparanoid,EggNOG,HomoloGene,HGNC,PhylomeDB,OrthoMCL,NCBI,Panther,Treefam,OMA,Ensembl,OrthoDB	12	http://www.mousephenotype.org/data/genes/MGI:1203727	Subviable
HGNC:10750	SEPT3	septin 3	22q13.2	Blomen, Hart, Wang	100	0	Non-essential	MGI:1345148	septin 3	Sept3	15	Inparanoid,EggNOG,HomoloGene,HGNC,PhylomeDB,Treefam,Panther,OMA,Ensembl,OrthoDB	10	http://www.mousephenotype.org/data/genes/MGI:1345148	Subviable
HGNC:10762	SETMAR	SET domain and mariner transposase fusion gene	3p26.1	Blomen, Hart, Wang	100	0	Non-essential	MGI:1921979	SET domain without mariner transposase fusion	Setmar	6	EggNOG,HGNC,NCBI,OrthoMCL,Ensembl,OrthoDB	6	http://www.mousephenotype.org/data/genes/MGI:1921979	Viable
HGNC:10763	SEZ6L	seizure related 6 homolog like	22q12.1	Blomen, Hart, Wang	100	0	Non-essential	MGI:1935121	seizure related 6 homolog like	Sez6l	5	Inparanoid,EggNOG,HomoloGene,HGNC,PhylomeDB,OrthoMCL,NCBI,Treefam,Panther,OMA,Ensembl,OrthoDB	12	http://www.mousephenotype.org/data/genes/MGI:1935121	Viable
HGNC:10786	SRSF4	serine and arginine rich splicing factor 4	1p35.3	Blomen, Hart, Wang	100	0	Non-essential	MGI:1890577	serine/arginine-rich splicing factor 4	Srsf4	4	Inparanoid,EggNOG,HomoloGene,HGNC,NCBI,Treefam,Panther,OMA,Ensembl,OrthoDB	10	http://www.mousephenotype.org/data/genes/MGI:1890577	Subviable
HGNC:1079	BMX	BMX non-receptor tyrosine kinase	Xp22.2	Blomen, Hart, Wang	100	0	Non-essential	MGI:1101778	BMX non-receptor tyrosine kinase	Bmx	X	Inparanoid,EggNOG,HomoloGene,HGNC,PhylomeDB,NCBI,OrthoMCL,Panther,Treefam,OMA,Ensembl,OrthoDB	12	http://www.mousephenotype.org/data/genes/MGI:1101778	Viable
HGNC:10818	SGSH	N-sulfoglucosamine sulfohydrolase	17q25.3	Blomen, Hart, Wang	100	0	Non-essential	MGI:1350341	N-sulfoglucosamine sulfohydrolase (sulfamidase)	Sgsh	11	Inparanoid,EggNOG,HomoloGene,HGNC,OrthoMCL,NCBI,Treefam,Panther,OMA,Ensembl,OrthoDB	11	http://www.mousephenotype.org/data/genes/MGI:1350341	Viable
HGNC:10825	SH3BP2	SH3 domain binding protein 2	4p16.3	Blomen, Hart, Wang	100	0	Non-essential	MGI:1346349	SH3-domain binding protein 2	Sh3bp2	5	Inparanoid,EggNOG,HomoloGene,HGNC,NCBI,OrthoMCL,Panther,Treefam,OMA,Ensembl,OrthoDB	11	http://www.mousephenotype.org/data/genes/MGI:1346349	Viable
HGNC:1083	BNIP2	BCL2 interacting protein 2	15q22.2	Blomen, Hart, Wang	100	0	Non-essential	MGI:109327	BCL2/adenovirus E1B interacting protein 2	Bnip2	9	Inparanoid,EggNOG,HomoloGene,HGNC,OrthoMCL,NCBI,Panther,Treefam,OMA,Ensembl,OrthoDB	11	http://www.mousephenotype.org/data/genes/MGI:109327	Viable
HGNC:10831	SH3GL2	SH3 domain containing GRB2 like 2, endophilin A1	9p22.2	Blomen, Hart, Wang	100	0	Non-essential	MGI:700009	SH3-domain GRB2-like 2	Sh3gl2	4	Inparanoid,EggNOG,HomoloGene,HGNC,PhylomeDB,NCBI,OrthoMCL,Treefam,Panther,OMA,Ensembl,OrthoDB	12	http://www.mousephenotype.org/data/genes/MGI:700009	Viable
HGNC:10850	SHMT1	serine hydroxymethyltransferase 1	17p11.2	Blomen, Hart, Wang	100	0	Non-essential	MGI:98299	serine hydroxymethyltransferase 1 (soluble)	Shmt1	11	Inparanoid,EggNOG,HomoloGene,HGNC,OrthoMCL,NCBI,Treefam,Panther,OMA,Ensembl,OrthoDB	11	http://www.mousephenotype.org/data/genes/MGI:98299	Viable
HGNC:10861	ST6GAL2	ST6 beta-galactoside alpha-2,6-sialyltransferase 2	2q12.3	Blomen, Hart, Wang	100	0	Non-essential	MGI:2445190	beta galactoside alpha 2,6 sialyltransferase 2	St6gal2	17	Inparanoid,EggNOG,HomoloGene,HGNC,OrthoMCL,NCBI,Panther,Treefam,OMA,Ensembl,OrthoDB	11	http://www.mousephenotype.org/data/genes/MGI:2445190	Viable
HGNC:1087	BOK	BOK, BCL2 family apoptosis regulator	2q37.3	Blomen, Hart, Wang	100	0	Non-essential	MGI:1858494	BCL2-related ovarian killer	Bok	1	Inparanoid,EggNOG,HomoloGene,HGNC,PhylomeDB,NCBI,OrthoMCL,Treefam,Panther,OMA,Ensembl,OrthoDB	12	http://www.mousephenotype.org/data/genes/MGI:1858494	Viable
HGNC:10886	SIRT2	sirtuin 2	19q13.2	Blomen, Hart, Wang	100	0	Non-essential	MGI:1927664	sirtuin 2	Sirt2	7	Inparanoid,EggNOG,HomoloGene,HGNC,PhylomeDB,OrthoMCL,NCBI,Treefam,Panther,OMA,Ensembl,OrthoDB	12	http://www.mousephenotype.org/data/genes/MGI:1927664	Viable
HGNC:10906	SLC10A2	solute carrier family 10 member 2	13q33.1	Blomen, Hart, Wang	100	0	Non-essential	MGI:1201406	solute carrier family 10, member 2	Slc10a2	8	Inparanoid,EggNOG,HomoloGene,PhylomeDB,HGNC,OrthoMCL,NCBI,Treefam,Panther,OMA,Ensembl,OrthoDB	12	http://www.mousephenotype.org/data/genes/MGI:1201406	Viable
HGNC:10909	SLC40A1	solute carrier family 40 member 1	2q32.2	Blomen, Hart, Wang	100	0	Non-essential	MGI:1315204	solute carrier family 40 (iron-regulated transporter), member 1	Slc40a1	1	Inparanoid,HomoloGene,HGNC,PhylomeDB,OrthoMCL,NCBI,Treefam,OMA,Panther,Ensembl,OrthoDB	11	http://www.mousephenotype.org/data/genes/MGI:1315204	Lethal
HGNC:10925	SLC16A4	solute carrier family 16 member 4	1p13.3	Blomen, Hart, Wang	100	0	Non-essential	MGI:2385183	solute carrier family 16 (monocarboxylic acid transporters), member 4	Slc16a4	3	Inparanoid,EggNOG,HomoloGene,PhylomeDB,HGNC,NCBI,OrthoMCL,Treefam,Panther,OMA,Ensembl,OrthoDB	12	http://www.mousephenotype.org/data/genes/MGI:2385183	Viable
HGNC:10927	SLC16A6	solute carrier family 16 member 6	17q24.2	Blomen, Hart, Wang	100	0	Non-essential	MGI:2144585	solute carrier family 16 (monocarboxylic acid transporters), member 6	Slc16a6	11	Inparanoid,HomoloGene,PhylomeDB,HGNC,OrthoMCL,NCBI,Treefam,Panther,OMA,Ensembl,OrthoDB	11	http://www.mousephenotype.org/data/genes/MGI:2144585	Viable
HGNC:1093	BPGM	bisphosphoglycerate mutase	7q33	Blomen, Hart, Wang	100	0	Non-essential	MGI:1098242	2,3-bisphosphoglycerate mutase	Bpgm	6	Inparanoid,EggNOG,HomoloGene,HGNC,PhylomeDB,NCBI,OrthoMCL,Treefam,Panther,OMA,Ensembl,OrthoDB	12	http://www.mousephenotype.org/data/genes/MGI:1098242	Viable
HGNC:10931	SLC17A3	solute carrier family 17 member 3	6p22.2	Blomen, Hart, Wang	100	0	Non-essential	MGI:2389216	solute carrier family 17 (sodium phosphate), member 3	Slc17a3	13	Inparanoid,HomoloGene,HGNC,NCBI,OrthoMCL,Treefam,Panther,OMA,Ensembl,OrthoDB	10	http://www.mousephenotype.org/data/genes/MGI:2389216	Viable
HGNC:10939	SLC1A1	solute carrier family 1 member 1	9p24.2	Blomen, Hart, Wang	100	0	Non-essential	MGI:105083	solute carrier family 1 (neuronal/epithelial high affinity glutamate transporter, system Xag), member 1	Slc1a1	19	Inparanoid,EggNOG,HomoloGene,HGNC,OrthoMCL,NCBI,Panther,Treefam,OMA,Ensembl,OrthoDB	11	http://www.mousephenotype.org/data/genes/MGI:105083	Viable
HGNC:10941	SLC1A3	solute carrier family 1 member 3	5p13.2	Blomen, Hart, Wang	100	0	Non-essential	MGI:99917	solute carrier family 1 (glial high affinity glutamate transporter), member 3	Slc1a3	15	Inparanoid,EggNOG,HomoloGene,HGNC,PhylomeDB,OrthoMCL,NCBI,Panther,Treefam,OMA,Ensembl,OrthoDB	12	http://www.mousephenotype.org/data/genes/MGI:99917	Subviable
HGNC:10942	SLC1A4	solute carrier family 1 member 4	2p14	Blomen, Hart, Wang	100	0	Non-essential	MGI:2135601	solute carrier family 1 (glutamate/neutral amino acid transporter), member 4	Slc1a4	11	Inparanoid,EggNOG,HomoloGene,HGNC,PhylomeDB,OrthoMCL,NCBI,Panther,Treefam,OMA,Ensembl,OrthoDB	12	http://www.mousephenotype.org/data/genes/MGI:2135601	Viable
HGNC:1095	BPI	bactericidal permeability increasing protein	20q11.23	Blomen, Hart, Wang	100	0	Non-essential	MGI:3045315	bactericidal permeablility increasing protein	Bpi	2	Inparanoid,EggNOG,HomoloGene,HGNC,PhylomeDB,OrthoMCL,NCBI,Treefam,Panther,OMA,Ensembl,OrthoDB	12	http://www.mousephenotype.org/data/genes/MGI:3045315	Viable
HGNC:10962	SLCO2B1	solute carrier organic anion transporter family member 2B1	11q13	Blomen, Hart, Wang	100	0	Non-essential	MGI:1351872	solute carrier organic anion transporter family, member 2b1	Slco2b1	7	Inparanoid,EggNOG,HomoloGene,HGNC,OrthoMCL,NCBI,Panther,Treefam,OMA,Ensembl,OrthoDB	11	http://www.mousephenotype.org/data/genes/MGI:1351872	Viable
HGNC:10969	SLC22A5	solute carrier family 22 member 5	5q31.1	Blomen, Hart, Wang	100	0	Non-essential	MGI:1329012	solute carrier family 22 (organic cation transporter), member 5	Slc22a5	11	Inparanoid,EggNOG,HomoloGene,HGNC,PhylomeDB,OrthoMCL,Panther,Treefam,OMA,Ensembl,OrthoDB	11	http://www.mousephenotype.org/data/genes/MGI:1329012	Viable
HGNC:10972	SLC22A8	solute carrier family 22 member 8	11q12.3	Blomen, Hart, Wang	100	0	Non-essential	MGI:1336187	solute carrier family 22 (organic anion transporter), member 8	Slc22a8	19	Inparanoid,EggNOG,HomoloGene,PhylomeDB,HGNC,OrthoMCL,NCBI,Panther,Treefam,OMA,Ensembl,OrthoDB	12	http://www.mousephenotype.org/data/genes/MGI:1336187	Viable
HGNC:10978	SLC24A4	solute carrier family 24 member 4	14q32.12	Blomen, Hart, Wang	100	0	Non-essential	MGI:2447362	solute carrier family 24 (sodium/potassium/calcium exchanger), member 4	Slc24a4	12	Inparanoid,EggNOG,HomoloGene,HGNC,NCBI,Treefam,Panther,OMA,Ensembl,OrthoDB	10	http://www.mousephenotype.org/data/genes/MGI:2447362	Subviable
HGNC:10984	SLC25A14	solute carrier family 25 member 14	Xq26.1	Blomen, Hart, Wang	100	0	Non-essential	MGI:1330823	solute carrier family 25 (mitochondrial carrier, brain), member 14	Slc25a14	X	Inparanoid,EggNOG,HomoloGene,HGNC,PhylomeDB,NCBI,Treefam,Panther,OMA,Ensembl,OrthoDB	11	http://www.mousephenotype.org/data/genes/MGI:1330823	Viable
HGNC:10990	SLC25A4	solute carrier family 25 member 4	4q35.1	Blomen, Hart, Wang	100	0	Non-essential	MGI:1353495	solute carrier family 25 (mitochondrial carrier, adenine nucleotide translocator), member 4	Slc25a4	8	Inparanoid,EggNOG,HomoloGene,HGNC,PhylomeDB,OrthoMCL,NCBI,Treefam,Panther,OMA,Ensembl,OrthoDB	12	http://www.mousephenotype.org/data/genes/MGI:1353495	Viable
HGNC:11003	SLC29A1	solute carrier family 29 member 1 (Augustine blood group)	6p21.1	Blomen, Hart, Wang	100	0	Non-essential	MGI:1927073	solute carrier family 29 (nucleoside transporters), member 1	Slc29a1	17	Inparanoid,EggNOG,HomoloGene,HGNC,PhylomeDB,NCBI,Treefam,Panther,OMA,Ensembl,OrthoDB	11	http://www.mousephenotype.org/data/genes/MGI:1927073	Viable
HGNC:11006	SLC2A2	solute carrier family 2 member 2	3q26.2	Blomen, Hart, Wang	100	0	Non-essential	MGI:1095438	solute carrier family 2 (facilitated glucose transporter), member 2	Slc2a2	3	Inparanoid,EggNOG,HomoloGene,HGNC,PhylomeDB,OrthoMCL,NCBI,Treefam,Panther,OMA,Ensembl,OrthoDB	12	http://www.mousephenotype.org/data/genes/MGI:1095438	Lethal
HGNC:11025	SLC3A1	solute carrier family 3 member 1	2p21	Blomen, Hart, Wang	100	0	Non-essential	MGI:1195264	solute carrier family 3, member 1	Slc3a1	17	Inparanoid,EggNOG,HomoloGene,HGNC,PhylomeDB,OrthoMCL,NCBI,Treefam,Panther,OMA,Ensembl,OrthoDB	12	http://www.mousephenotype.org/data/genes/MGI:1195264	Viable
HGNC:11037	SLC5A2	solute carrier family 5 member 2	16p11.2	Blomen, Hart, Wang	100	0	Non-essential	MGI:2181411	solute carrier family 5 (sodium/glucose cotransporter), member 2	Slc5a2	7	Inparanoid,HomoloGene,PhylomeDB,HGNC,NCBI,Treefam,Panther,OMA,Ensembl,OrthoDB	10	http://www.mousephenotype.org/data/genes/MGI:2181411	Viable
HGNC:11040	SLC5A5	solute carrier family 5 member 5	19p13.11	Blomen, Hart, Wang	100	0	Non-essential	MGI:2149330	solute carrier family 5 (sodium iodide symporter), member 5	Slc5a5	8	Inparanoid,EggNOG,HomoloGene,HGNC,OrthoMCL,NCBI,Panther,Treefam,OMA,Ensembl,OrthoDB	11	http://www.mousephenotype.org/data/genes/MGI:2149330	Viable
HGNC:11041	SLC5A6	solute carrier family 5 member 6	2p23.3	Blomen, Hart, Wang	100	0	Non-essential	MGI:2660847	solute carrier family 5 (sodium-dependent vitamin transporter), member 6	Slc5a6	5	Inparanoid,HomoloGene,HGNC,NCBI,Panther,Treefam,OMA,Ensembl,OrthoDB	9	http://www.mousephenotype.org/data/genes/MGI:2660847	Lethal
HGNC:11048	SLC6A2	solute carrier family 6 member 2	16q12.2	Blomen, Hart, Wang	100	0	Non-essential	MGI:1270850	solute carrier family 6 (neurotransmitter transporter, noradrenalin), member 2	Slc6a2	8	Inparanoid,EggNOG,HomoloGene,HGNC,OrthoMCL,NCBI,Panther,Treefam,OMA,Ensembl,OrthoDB	11	http://www.mousephenotype.org/data/genes/MGI:1270850	Subviable
HGNC:11049	SLC6A3	solute carrier family 6 member 3	5p15.33	Blomen, Hart, Wang	100	0	Non-essential	MGI:94862	solute carrier family 6 (neurotransmitter transporter, dopamine), member 3	Slc6a3	13	Inparanoid,EggNOG,HomoloGene,HGNC,PhylomeDB,OrthoMCL,NCBI,Panther,Treefam,OMA,Ensembl,OrthoDB	12	http://www.mousephenotype.org/data/genes/MGI:94862	Viable
HGNC:11065	SLC7A7	solute carrier family 7 member 7	14q11.2	Blomen, Hart, Wang	100	0	Non-essential	MGI:1337120	solute carrier family 7 (cationic amino acid transporter, y+ system), member 7	Slc7a7	14	Inparanoid,EggNOG,HomoloGene,PhylomeDB,HGNC,NCBI,Treefam,Panther,OMA,Ensembl,OrthoDB	11	http://www.mousephenotype.org/data/genes/MGI:1337120	Subviable
HGNC:11070	SLC8A3	solute carrier family 8 member A3	14q24.2	Blomen, Hart, Wang	100	0	Non-essential	MGI:107976	solute carrier family 8 (sodium/calcium exchanger), member 3	Slc8a3	12	Inparanoid,EggNOG,HomoloGene,HGNC,NCBI,OrthoMCL,Treefam,Panther,OMA,Ensembl,OrthoDB	11	http://www.mousephenotype.org/data/genes/MGI:107976	Viable
HGNC:11073	SLC9A3	solute carrier family 9 member A3	5p15.33	Blomen, Hart, Wang	100	0	Non-essential	MGI:105064	solute carrier family 9 (sodium/hydrogen exchanger), member 3	Slc9a3	13	Inparanoid,EggNOG,HomoloGene,HGNC,OrthoMCL,NCBI,Treefam,Panther,OMA,Ensembl,OrthoDB	11	http://www.mousephenotype.org/data/genes/MGI:105064	Viable
HGNC:11076	SLC9A3R2	SLC9A3 regulator 2	16p13.3	Blomen, Hart, Wang	100	0	Non-essential	MGI:1890662	solute carrier family 9 (sodium/hydrogen exchanger), member 3 regulator 2	Slc9a3r2	17	Inparanoid,EggNOG,HomoloGene,HGNC,NCBI,Treefam,Panther,OMA,Ensembl,OrthoDB	10	http://www.mousephenotype.org/data/genes/MGI:1890662	Viable
HGNC:11077	SLC9A4	solute carrier family 9 member A4	2q12.1	Blomen, Hart, Wang	100	0	Non-essential	MGI:105074	solute carrier family 9 (sodium/hydrogen exchanger), member 4	Slc9a4	1	Inparanoid,EggNOG,HomoloGene,HGNC,PhylomeDB,OrthoMCL,NCBI,Treefam,Panther,OMA,Ensembl,OrthoDB	12	http://www.mousephenotype.org/data/genes/MGI:105074	Viable
HGNC:11108	SMARCD3	SWI/SNF related, matrix associated, actin dependent regulator of chromatin, subfamily d, member 3	7q36.1	Blomen, Hart, Wang	100	0	Non-essential	MGI:1914243	SWI/SNF related, matrix associated, actin dependent regulator of chromatin, subfamily d, member 3	Smarcd3	5	Inparanoid,EggNOG,HomoloGene,HGNC,PhylomeDB,OrthoMCL,NCBI,Treefam,Panther,OMA,Ensembl,OrthoDB	12	http://www.mousephenotype.org/data/genes/MGI:1914243	Lethal
HGNC:11127	SIGLEC1	sialic acid binding Ig like lectin 1	20p13	Blomen, Hart, Wang	100	0	Non-essential	MGI:99668	sialic acid binding Ig-like lectin 1, sialoadhesin	Siglec1	2	Inparanoid,HomoloGene,HGNC,NCBI,OrthoMCL,Treefam,Panther,OMA,Ensembl,OrthoDB	10	http://www.mousephenotype.org/data/genes/MGI:99668	Viable
HGNC:11142	SIK1	salt inducible kinase 1	21q22.3	Blomen, Hart, Wang	100	0	Non-essential	MGI:104754	salt inducible kinase 1	Sik1	17	Inparanoid,EggNOG,HGNC,OrthoMCL,NCBI,Panther,Treefam,OMA,Ensembl,OrthoDB	10	http://www.mousephenotype.org/data/genes/MGI:104754	Viable
HGNC:11148	FSCN1	fascin actin-bundling protein 1	7p22.1	Blomen, Hart, Wang	100	0	Non-essential	MGI:1352745	fascin actin-bundling protein 1	Fscn1	5	Inparanoid,EggNOG,HomoloGene,HGNC,PhylomeDB,NCBI,Treefam,Panther,OMA,Ensembl,OrthoDB	11	http://www.mousephenotype.org/data/genes/MGI:1352745	Subviable
HGNC:11174	SNX3	sorting nexin 3	6q21	Blomen, Hart, Wang	100	0	Non-essential	MGI:1860188	sorting nexin 3	Snx3	10	Inparanoid,EggNOG,HomoloGene,HGNC,OrthoMCL,NCBI,Treefam,Panther,OMA,Ensembl,OrthoDB	11	http://www.mousephenotype.org/data/genes/MGI:1860188	Lethal
HGNC:11185	SORL1	sortilin related receptor 1	11q24.1	Blomen, Hart, Wang	100	0	Non-essential	MGI:1202296	sortilin-related receptor, LDLR class A repeats-containing	Sorl1	9	Inparanoid,EggNOG,HomoloGene,HGNC,OrthoMCL,NCBI,Treefam,Panther,OMA,Ensembl,OrthoDB	11	http://www.mousephenotype.org/data/genes/MGI:1202296	Viable
HGNC:11194	SOX18	SRY-box 18	20q13.33	Blomen, Hart, Wang	100	0	Non-essential	MGI:103559	SRY (sex determining region Y)-box 18	Sox18	2	Inparanoid,HomoloGene,HGNC,PhylomeDB,OrthoMCL,NCBI,Panther,OMA,Ensembl,OrthoDB	10	http://www.mousephenotype.org/data/genes/MGI:103559	Viable
HGNC:11219	SPARC	secreted protein acidic and cysteine rich	5q33.1	Blomen, Hart, Wang	100	0	Non-essential	MGI:98373	secreted acidic cysteine rich glycoprotein	Sparc	11	Inparanoid,EggNOG,HomoloGene,HGNC,PhylomeDB,OrthoMCL,NCBI,Panther,Treefam,OMA,Ensembl,OrthoDB	12	http://www.mousephenotype.org/data/genes/MGI:98373	Viable
HGNC:1123	KLF9	Kruppel like factor 9	9q21.12	Blomen, Hart, Wang	100	0	Non-essential	MGI:1333856	Kruppel-like factor 9	Klf9	19	Inparanoid,HomoloGene,HGNC,NCBI,OrthoMCL,Treefam,Panther,OMA,Ensembl,OrthoDB	10	http://www.mousephenotype.org/data/genes/MGI:1333856	Viable
HGNC:11233	SPAST	spastin	2p22.3	Blomen, Hart, Wang	100	0	Non-essential	MGI:1858896	spastin	Spast	17	Inparanoid,EggNOG,HomoloGene,HGNC,PhylomeDB,OrthoMCL,NCBI,Treefam,Panther,OMA,Ensembl,OrthoDB	12	http://www.mousephenotype.org/data/genes/MGI:1858896	Viable
HGNC:11245	SPINK2	serine peptidase inhibitor, Kazal type 2	4q12	Blomen, Hart, Wang	100	0	Non-essential	MGI:1917232	serine peptidase inhibitor, Kazal type 2	Spink2	5	Inparanoid,HGNC,PhylomeDB,OrthoMCL,NCBI,Panther,Ensembl	7	http://www.mousephenotype.org/data/genes/MGI:1917232	Viable
HGNC:11250	SPO11	SPO11, initiator of meiotic double stranded breaks	20q13.31	Blomen, Hart, Wang	100	0	Non-essential	MGI:1349669	SPO11 meiotic protein covalently bound to DSB	Spo11	2	Inparanoid,EggNOG,HomoloGene,HGNC,PhylomeDB,NCBI,Treefam,Panther,OMA,Ensembl,OrthoDB	11	http://www.mousephenotype.org/data/genes/MGI:1349669	Viable
HGNC:11268	SPRR3	small proline rich protein 3	1q21.3	Blomen, Hart, Wang	100	0	Non-essential	MGI:1330237	small proline-rich protein 3	Sprr3	3	Inparanoid,HomoloGene,PhylomeDB,HGNC,OrthoMCL,Treefam,Panther,Ensembl,OrthoDB	9	http://www.mousephenotype.org/data/genes/MGI:1330237	Viable
HGNC:11275	SPTBN1	spectrin beta, non-erythrocytic 1	2p16.2	Blomen, Hart, Wang	100	0	Non-essential	MGI:98388	spectrin beta, non-erythrocytic 1	Sptbn1	11	Inparanoid,EggNOG,HomoloGene,HGNC,PhylomeDB,NCBI,OrthoMCL,Panther,Treefam,OMA,Ensembl,OrthoDB	12	http://www.mousephenotype.org/data/genes/MGI:98388	Lethal
HGNC:11280	SQSTM1	sequestosome 1	5q35.3	Blomen, Hart, Wang	100	0	Non-essential	MGI:107931	sequestosome 1	Sqstm1	11	Inparanoid,EggNOG,HomoloGene,HGNC,PhylomeDB,NCBI,OrthoMCL,Treefam,Panther,OMA,Ensembl,OrthoDB	12	http://www.mousephenotype.org/data/genes/MGI:107931	Viable
HGNC:1130	BTG1	BTG anti-proliferation factor 1	12q21.33	Blomen, Hart, Wang	100	0	Non-essential	MGI:88215	B cell translocation gene 1, anti-proliferative	Btg1	10	Inparanoid,EggNOG,HomoloGene,PhylomeDB,HGNC,OrthoMCL,NCBI,Treefam,OMA,Panther,Ensembl,OrthoDB	12	http://www.mousephenotype.org/data/genes/MGI:88215	Viable
HGNC:1131	BTG2	BTG anti-proliferation factor 2	1q32.1	Blomen, Hart, Wang	100	0	Non-essential	MGI:108384	B cell translocation gene 2, anti-proliferative	Btg2	1	Inparanoid,HomoloGene,PhylomeDB,HGNC,OrthoMCL,NCBI,Treefam,OMA,Panther,Ensembl,OrthoDB	11	http://www.mousephenotype.org/data/genes/MGI:108384	Viable
HGNC:11312	TRIM21	tripartite motif containing 21	11p15.5-p15.3	Blomen, Hart, Wang	100	0	Non-essential	MGI:106657	tripartite motif-containing 21	Trim21	7	Inparanoid,EggNOG,HomoloGene,HGNC,OrthoMCL,NCBI,Panther,Treefam,OMA,Ensembl,OrthoDB	11	http://www.mousephenotype.org/data/genes/MGI:106657	Viable
HGNC:11322	SSPN	sarcospan	12p11.2	Blomen, Hart, Wang	100	0	Non-essential	MGI:1353511	sarcospan	Sspn	6	Inparanoid,EggNOG,HomoloGene,HGNC,NCBI,Treefam,Panther,OMA,Ensembl,OrthoDB	10	http://www.mousephenotype.org/data/genes/MGI:1353511	Viable
HGNC:11329	SST	somatostatin	3q27.3	Blomen, Hart, Wang	100	0	Non-essential	MGI:98326	somatostatin	Sst	16	Inparanoid,EggNOG,HomoloGene,HGNC,PhylomeDB,OrthoMCL,NCBI,Panther,Treefam,OMA,Ensembl,OrthoDB	12	http://www.mousephenotype.org/data/genes/MGI:98326	Viable
HGNC:11344	ST14	suppression of tumorigenicity 14	11q24.3	Blomen, Hart, Wang	100	0	Non-essential	MGI:1338881	suppression of tumorigenicity 14 (colon carcinoma)	St14	9	Inparanoid,EggNOG,HomoloGene,PhylomeDB,HGNC,OrthoMCL,NCBI,Treefam,OMA,Panther,Ensembl,OrthoDB	12	http://www.mousephenotype.org/data/genes/MGI:1338881	Lethal
HGNC:11346	IL24	interleukin 24	1q32.1	Blomen, Hart, Wang	100	0	Non-essential	MGI:2135548	interleukin 24	Il24	1	Inparanoid,EggNOG,HomoloGene,HGNC,NCBI,OrthoMCL,Treefam,OMA,Ensembl,OrthoDB	10	http://www.mousephenotype.org/data/genes/MGI:2135548	Viable
HGNC:11362	STAT1	signal transducer and activator of transcription 1	2q32.2	Blomen, Hart, Wang	100	0	Non-essential	MGI:103063	signal transducer and activator of transcription 1	Stat1	1	Inparanoid,EggNOG,HomoloGene,HGNC,NCBI,OrthoMCL,Treefam,Panther,OMA,Ensembl,OrthoDB	11	http://www.mousephenotype.org/data/genes/MGI:103063	Viable
HGNC:11394	STK16	serine/threonine kinase 16	2q35	Blomen, Hart, Wang	100	0	Non-essential	MGI:1313271	serine/threonine kinase 16	Stk16	1	Inparanoid,EggNOG,HomoloGene,HGNC,PhylomeDB,NCBI,OrthoMCL,Panther,Treefam,OMA,Ensembl,OrthoDB	12	http://www.mousephenotype.org/data/genes/MGI:1313271	Viable
HGNC:11402	SRPK3	SRSF protein kinase 3	Xq28	Blomen, Hart, Wang	100	0	Non-essential	MGI:1891338	serine/arginine-rich protein specific kinase 3	Srpk3	X	Inparanoid,EggNOG,HomoloGene,HGNC,PhylomeDB,NCBI,OrthoMCL,Treefam,Panther,OMA,Ensembl,OrthoDB	12	http://www.mousephenotype.org/data/genes/MGI:1891338	Viable
HGNC:11431	STX16	syntaxin 16	20q13.32	Blomen, Hart, Wang	100	0	Non-essential	MGI:1923396	syntaxin 16	Stx16	2	Inparanoid,HomoloGene,HGNC,PhylomeDB,NCBI,Treefam,Panther,OMA,Ensembl,OrthoDB	10	http://www.mousephenotype.org/data/genes/MGI:1923396	Viable
HGNC:11438	STX3	syntaxin 3	11q12.1	Blomen, Hart, Wang	100	0	Non-essential	MGI:103077	syntaxin 3	Stx3	19	Inparanoid,EggNOG,HomoloGene,PhylomeDB,HGNC,OrthoMCL,NCBI,Treefam,Panther,OMA,Ensembl,OrthoDB	12	http://www.mousephenotype.org/data/genes/MGI:103077	Lethal
HGNC:11442	STX7	syntaxin 7	6q23.2	Blomen, Hart, Wang	100	0	Non-essential	MGI:1858210	syntaxin 7	Stx7	10	Inparanoid,EggNOG,HomoloGene,HGNC,NCBI,OrthoMCL,Treefam,Panther,OMA,Ensembl,OrthoDB	11	http://www.mousephenotype.org/data/genes/MGI:1858210	Viable
HGNC:11443	STX8	syntaxin 8	17p13.1	Blomen, Hart, Wang	100	0	Non-essential	MGI:1890156	syntaxin 8	Stx8	11	Inparanoid,EggNOG,HomoloGene,PhylomeDB,HGNC,NCBI,Treefam,Panther,OMA,Ensembl,OrthoDB	11	http://www.mousephenotype.org/data/genes/MGI:1890156	Viable
HGNC:11444	STXBP1	syntaxin binding protein 1	9q34.11	Blomen, Hart, Wang	100	0	Non-essential	MGI:107363	syntaxin binding protein 1	Stxbp1	2	Inparanoid,EggNOG,HomoloGene,HGNC,PhylomeDB,NCBI,OrthoMCL,Treefam,Panther,OMA,Ensembl,OrthoDB	12	http://www.mousephenotype.org/data/genes/MGI:107363	Lethal
HGNC:11491	SYK	spleen associated tyrosine kinase	9q22.2	Blomen, Hart, Wang	100	0	Non-essential	MGI:99515	spleen tyrosine kinase	Syk	13	Inparanoid,EggNOG,HomoloGene,HGNC,PhylomeDB,NCBI,OrthoMCL,Treefam,Panther,OMA,Ensembl,OrthoDB	12	http://www.mousephenotype.org/data/genes/MGI:99515	Lethal
HGNC:11503	SYNJ1	synaptojanin 1	21q22.11	Blomen, Hart, Wang	100	0	Non-essential	MGI:1354961	synaptojanin 1	Synj1	16	Inparanoid,EggNOG,HomoloGene,HGNC,NCBI,OrthoMCL,Treefam,Panther,OMA,Ensembl,OrthoDB	11	http://www.mousephenotype.org/data/genes/MGI:1354961	Lethal
HGNC:11504	SYNJ2	synaptojanin 2	6q25.3	Blomen, Hart, Wang	100	0	Non-essential	MGI:1201671	synaptojanin 2	Synj2	17	Inparanoid,EggNOG,HomoloGene,HGNC,PhylomeDB,NCBI,OrthoMCL,Treefam,Panther,OMA,Ensembl,OrthoDB	12	http://www.mousephenotype.org/data/genes/MGI:1201671	Viable
HGNC:11507	SYPL1	synaptophysin like 1	7q22.2	Blomen, Hart, Wang	100	0	Non-essential	MGI:108081	synaptophysin-like protein	Sypl	12	Inparanoid,EggNOG,HomoloGene,HGNC,PhylomeDB,OrthoMCL,NCBI,Treefam,Panther,OMA,Ensembl,OrthoDB	12	http://www.mousephenotype.org/data/genes/MGI:108081	Viable
HGNC:11509	SYT1	synaptotagmin 1	12q21.2	Blomen, Hart, Wang	100	0	Non-essential	MGI:99667	synaptotagmin I	Syt1	10	Inparanoid,EggNOG,HomoloGene,PhylomeDB,HGNC,NCBI,OrthoMCL,Panther,Treefam,OMA,Ensembl,OrthoDB	12	http://www.mousephenotype.org/data/genes/MGI:99667	Subviable
HGNC:11514	SYT7	synaptotagmin 7	11q12.2	Blomen, Hart, Wang	100	0	Non-essential	MGI:1859545	synaptotagmin VII	Syt7	19	Inparanoid,HomoloGene,PhylomeDB,HGNC,NCBI,Panther,Treefam,OMA,Ensembl,OrthoDB	10	http://www.mousephenotype.org/data/genes/MGI:1859545	Viable
HGNC:1152	BVES	blood vessel epicardial substance	6q21	Blomen, Hart, Wang	100	0	Non-essential	MGI:1346013	blood vessel epicardial substance	Bves	10	Inparanoid,EggNOG,HomoloGene,HGNC,PhylomeDB,OrthoMCL,NCBI,Treefam,Panther,OMA,Ensembl,OrthoDB	12	http://www.mousephenotype.org/data/genes/MGI:1346013	Viable
HGNC:11568	TARBP1	TAR (HIV-1) RNA binding protein 1	1q42.2	Blomen, Hart, Wang	100	0	Non-essential	MGI:4936930	TAR RNA binding protein 1	Tarbp1	8	Inparanoid,EggNOG,HomoloGene,HGNC,NCBI,Treefam,OMA,Panther,Ensembl,OrthoDB	10	http://www.mousephenotype.org/data/genes/MGI:4936930	Viable
HGNC:1158	TSPO	translocator protein	22q13.2	Blomen, Hart, Wang	100	0	Non-essential	MGI:88222	translocator protein	Tspo	15	Inparanoid,EggNOG,HomoloGene,HGNC,NCBI,OrthoMCL,Treefam,Panther,OMA,Ensembl,OrthoDB	11	http://www.mousephenotype.org/data/genes/MGI:88222	Viable
HGNC:11583	SERPINA7	serpin family A member 7	Xq22.3	Blomen, Hart, Wang	100	0	Non-essential	MGI:3041197	serine (or cysteine) peptidase inhibitor, clade A (alpha-1 antiproteinase, antitrypsin), member 7	Serpina7	X	Inparanoid,EggNOG,HomoloGene,HGNC,PhylomeDB,NCBI,OrthoMCL,Treefam,Panther,OMA,Ensembl,OrthoDB	12	http://www.mousephenotype.org/data/genes/MGI:3041197	Viable
HGNC:11590	TBR1	T-box, brain 1	2q24.2	Blomen, Hart, Wang	100	0	Non-essential	MGI:107404	T-box brain gene 1	Tbr1	2	Inparanoid,EggNOG,HomoloGene,HGNC,NCBI,OrthoMCL,Panther,Treefam,OMA,Ensembl,OrthoDB	11	http://www.mousephenotype.org/data/genes/MGI:107404	Subviable
HGNC:11593	TBX10	T-box 10	11q13.2	Blomen, Hart, Wang	100	0	Non-essential	MGI:1261436	T-box 10	Tbx10	19	Inparanoid,EggNOG,HomoloGene,PhylomeDB,HGNC,OrthoMCL,NCBI,Panther,Treefam,OMA,Ensembl,OrthoDB	12	http://www.mousephenotype.org/data/genes/MGI:1261436	Viable
HGNC:11600	TBX22	T-box 22	Xq21.1	Blomen, Hart, Wang	100	0	Non-essential	MGI:2389465	T-box 22	Tbx22	X	Inparanoid,EggNOG,HomoloGene,HGNC,PhylomeDB,NCBI,Panther,Treefam,OMA,Ensembl,OrthoDB	11	http://www.mousephenotype.org/data/genes/MGI:2389465	Viable
HGNC:11603	TBX4	T-box 4	17q23.2	Blomen, Hart, Wang	100	0	Non-essential	MGI:102556	T-box 4	Tbx4	11	Inparanoid,EggNOG,HomoloGene,HGNC,NCBI,OrthoMCL,Panther,Treefam,OMA,Ensembl,OrthoDB	11	http://www.mousephenotype.org/data/genes/MGI:102556	Lethal
HGNC:11629	TCF19	transcription factor 19	6p21.33	Blomen, Hart, Wang	100	0	Non-essential	MGI:103180	transcription factor 19	Tcf19	17	Inparanoid,HomoloGene,HGNC,NCBI,Treefam,Panther,OMA,Ensembl,OrthoDB	9	http://www.mousephenotype.org/data/genes/MGI:103180	Viable
HGNC:1163	C11orf1	chromosome 11 open reading frame 1	11q23.1	Blomen, Hart, Wang	100	0	Non-essential	MGI:1915971	RIKEN cDNA 1110032A03 gene	1110032A03Rik	9	Inparanoid,EggNOG,HomoloGene,PhylomeDB,HGNC,OrthoMCL,NCBI,Treefam,OMA,Panther,Ensembl,OrthoDB	12	http://www.mousephenotype.org/data/genes/MGI:1915971	Viable
HGNC:11640	TCF7L1	transcription factor 7 like 1	2p11.2	Blomen, Hart, Wang	100	0	Non-essential	MGI:1202876	transcription factor 7 like 1 (T cell specific, HMG box)	Tcf7l1	6	Inparanoid,EggNOG,HomoloGene,HGNC,PhylomeDB,OrthoMCL,NCBI,Treefam,Panther,OMA,Ensembl,OrthoDB	12	http://www.mousephenotype.org/data/genes/MGI:1202876	Lethal
HGNC:11645	MLX	MLX, MAX dimerization protein	17q21.1	Blomen, Hart, Wang	100	0	Non-essential	MGI:108398	MAX-like protein X	Mlx	11	Inparanoid,EggNOG,HomoloGene,HGNC,OrthoMCL,NCBI,Treefam,OMA,Panther,Ensembl,OrthoDB	11	http://www.mousephenotype.org/data/genes/MGI:108398	Viable
HGNC:1165	DAGLA	diacylglycerol lipase alpha	11q12.2	Blomen, Hart, Wang	100	0	Non-essential	MGI:2677061	diacylglycerol lipase, alpha	Dagla	19	Inparanoid,EggNOG,HomoloGene,HGNC,OrthoMCL,NCBI,Treefam,OMA,Panther,Ensembl,OrthoDB	11	http://www.mousephenotype.org/data/genes/MGI:2677061	Viable
HGNC:11658	TCP11	t-complex 11	6p21.31	Blomen, Hart, Wang	100	0	Non-essential	MGI:98544	t-complex protein 11	Tcp11	17	Inparanoid,EggNOG,HomoloGene,HGNC,NCBI,OrthoMCL,Treefam,Panther,OMA,Ensembl,OrthoDB	11	http://www.mousephenotype.org/data/genes/MGI:98544	Viable
HGNC:1168	TMEM9B	TMEM9 domain family member B	11p15.4	Blomen, Hart, Wang	100	0	Non-essential	MGI:1915254	TMEM9 domain family, member B	Tmem9b	7	Inparanoid,EggNOG,HomoloGene,PhylomeDB,HGNC,OrthoMCL,NCBI,Treefam,Panther,OMA,Ensembl,OrthoDB	12	http://www.mousephenotype.org/data/genes/MGI:1915254	Subviable
HGNC:11693	TCTE1	t-complex-associated-testis-expressed 1	6p21.1	Blomen, Hart, Wang	100	0	Non-essential	MGI:98640	t-complex-associated testis expressed 1	Tcte1	17	Inparanoid,EggNOG,HomoloGene,HGNC,PhylomeDB,NCBI,Treefam,Panther,OMA,Ensembl,OrthoDB	11	http://www.mousephenotype.org/data/genes/MGI:98640	Viable
HGNC:11699	SERINC3	serine incorporator 3	20q13.12	Blomen, Hart, Wang	100	0	Non-essential	MGI:1349457	serine incorporator 3	Serinc3	2	Inparanoid,EggNOG,HomoloGene,HGNC,NCBI,Treefam,Panther,OMA,Ensembl,OrthoDB	10	http://www.mousephenotype.org/data/genes/MGI:1349457	Viable
HGNC:11708	TDO2	tryptophan 2,3-dioxygenase	4q32.1	Blomen, Hart, Wang	100	0	Non-essential	MGI:1928486	tryptophan 2,3-dioxygenase	Tdo2	3	Inparanoid,EggNOG,HomoloGene,HGNC,PhylomeDB,NCBI,Treefam,Panther,OMA,Ensembl,OrthoDB	11	http://www.mousephenotype.org/data/genes/MGI:1928486	Subviable
HGNC:11713	TDRKH	tudor and KH domain containing	1q21.3	Blomen, Hart, Wang	100	0	Non-essential	MGI:1919884	tudor and KH domain containing protein	Tdrkh	3	Inparanoid,EggNOG,HomoloGene,HGNC,NCBI,OrthoMCL,Treefam,Panther,OMA,Ensembl,OrthoDB	11	http://www.mousephenotype.org/data/genes/MGI:1919884	Viable
HGNC:11724	TEK	TEK receptor tyrosine kinase	9p21.2	Blomen, Hart, Wang	100	0	Non-essential	MGI:98664	TEK receptor tyrosine kinase	Tek	4	Inparanoid,EggNOG,HomoloGene,HGNC,PhylomeDB,NCBI,OrthoMCL,Panther,Treefam,OMA,Ensembl,OrthoDB	12	http://www.mousephenotype.org/data/genes/MGI:98664	Lethal
HGNC:11743	TFAP2B	transcription factor AP-2 beta	6p12.3	Blomen, Hart, Wang	100	0	Non-essential	MGI:104672	transcription factor AP-2 beta	Tfap2b	1	Inparanoid,EggNOG,HomoloGene,HGNC,PhylomeDB,NCBI,Treefam,Panther,OMA,Ensembl,OrthoDB	11	http://www.mousephenotype.org/data/genes/MGI:104672	Lethal
HGNC:11753	TFEB	transcription factor EB	6p21.1	Blomen, Hart, Wang	100	0	Non-essential	MGI:103270	transcription factor EB	Tfeb	17	Inparanoid,EggNOG,HomoloGene,HGNC,PhylomeDB,NCBI,OrthoMCL,Treefam,Panther,OMA,Ensembl,OrthoDB	12	http://www.mousephenotype.org/data/genes/MGI:103270	Lethal
HGNC:11755	TFF1	trefoil factor 1	21q22.3	Blomen, Hart, Wang	100	0	Non-essential	MGI:88135	trefoil factor 1	Tff1	17	Inparanoid,HomoloGene,HGNC,PhylomeDB,OrthoMCL,NCBI,Treefam,Panther,OMA,Ensembl,OrthoDB	11	http://www.mousephenotype.org/data/genes/MGI:88135	Viable
HGNC:11769	TGFB3	transforming growth factor beta 3	14q24	Blomen, Hart, Wang	100	0	Non-essential	MGI:98727	transforming growth factor, beta 3	Tgfb3	12	Inparanoid,EggNOG,HomoloGene,HGNC,OrthoMCL,NCBI,Treefam,Panther,OMA,Ensembl,OrthoDB	11	http://www.mousephenotype.org/data/genes/MGI:98727	Lethal
HGNC:11779	TGM3	transglutaminase 3	20p13	Blomen, Hart, Wang	100	0	Non-essential	MGI:98732	transglutaminase 3, E polypeptide	Tgm3	2	Inparanoid,EggNOG,HomoloGene,HGNC,PhylomeDB,NCBI,OrthoMCL,Treefam,OMA,Panther,Ensembl,OrthoDB	12	http://www.mousephenotype.org/data/genes/MGI:98732	Viable
HGNC:11784	THBD	thrombomodulin	20p11.21	Blomen, Hart, Wang	100	0	Non-essential	MGI:98736	thrombomodulin	Thbd	2	Inparanoid,EggNOG,HomoloGene,HGNC,PhylomeDB,NCBI,OrthoMCL,Panther,Treefam,OMA,Ensembl,OrthoDB	12	http://www.mousephenotype.org/data/genes/MGI:98736	Lethal
HGNC:11785	THBS1	thrombospondin 1	15q14	Blomen, Hart, Wang	100	0	Non-essential	MGI:98737	thrombospondin 1	Thbs1	2	Inparanoid,EggNOG,HomoloGene,PhylomeDB,HGNC,OrthoMCL,NCBI,Treefam,Panther,OMA,Ensembl,OrthoDB	12	http://www.mousephenotype.org/data/genes/MGI:98737	Viable
HGNC:11795	THPO	thrombopoietin	3q27.1	Blomen, Hart, Wang	100	0	Non-essential	MGI:101875	thrombopoietin	Thpo	16	Inparanoid,EggNOG,HomoloGene,HGNC,PhylomeDB,OrthoMCL,NCBI,Treefam,Panther,OMA,Ensembl,OrthoDB	12	http://www.mousephenotype.org/data/genes/MGI:101875	Viable
HGNC:1180	MPPED2	metallophosphoesterase domain containing 2	11p14.1	Blomen, Hart, Wang	100	0	Non-essential	MGI:1924265	metallophosphoesterase domain containing 2	Mpped2	2	Inparanoid,EggNOG,HomoloGene,PhylomeDB,HGNC,NCBI,Treefam,Panther,OMA,Ensembl,OrthoDB	11	http://www.mousephenotype.org/data/genes/MGI:1924265	Viable
HGNC:11805	TIAM1	T cell lymphoma invasion and metastasis 1	21q22.11	Blomen, Hart, Wang	100	0	Non-essential	MGI:103306	T cell lymphoma invasion and metastasis 1	Tiam1	16	Inparanoid,EggNOG,HomoloGene,HGNC,OrthoMCL,NCBI,Treefam,Panther,OMA,Ensembl,OrthoDB	11	http://www.mousephenotype.org/data/genes/MGI:103306	Viable
HGNC:11822	TIMP3	TIMP metallopeptidase inhibitor 3	22q12.3	Blomen, Hart, Wang	100	0	Non-essential	MGI:98754	tissue inhibitor of metalloproteinase 3	Timp3	10	Inparanoid,EggNOG,HomoloGene,HGNC,PhylomeDB,OrthoMCL,NCBI,Treefam,Panther,OMA,Ensembl,OrthoDB	12	http://www.mousephenotype.org/data/genes/MGI:98754	Viable
HGNC:1184	C12orf4	chromosome 12 open reading frame 4	12p13.32	Blomen, Hart, Wang	100	0	Non-essential	MGI:107893	DNA segment, Chr 6, Wayne State University 163, expressed	D6Wsu163e	6	Inparanoid,EggNOG,HomoloGene,PhylomeDB,HGNC,OrthoMCL,NCBI,Treefam,Panther,OMA,Ensembl,OrthoDB	12	http://www.mousephenotype.org/data/genes/MGI:107893	Viable
HGNC:11841	TLK1	tousled like kinase 1	2q31.1	Blomen, Hart, Wang	100	0	Non-essential	MGI:2441683	tousled-like kinase 1	Tlk1	2	Inparanoid,HomoloGene,HGNC,PhylomeDB,NCBI,OrthoMCL,Treefam,Panther,OMA,Ensembl,OrthoDB	11	http://www.mousephenotype.org/data/genes/MGI:2441683	Viable
HGNC:11848	TLR2	toll like receptor 2	4q31.3	Blomen, Hart, Wang	100	0	Non-essential	MGI:1346060	toll-like receptor 2	Tlr2	3	Inparanoid,EggNOG,HomoloGene,HGNC,OrthoMCL,NCBI,Panther,Treefam,OMA,Ensembl,OrthoDB	11	http://www.mousephenotype.org/data/genes/MGI:1346060	Viable
HGNC:11850	TLR4	toll like receptor 4	9q33.1	Blomen, Hart, Wang	100	0	Non-essential	MGI:96824	toll-like receptor 4	Tlr4	4	Inparanoid,EggNOG,HomoloGene,HGNC,PhylomeDB,NCBI,OrthoMCL,Panther,Treefam,OMA,Ensembl,OrthoDB	12	http://www.mousephenotype.org/data/genes/MGI:96824	Viable
HGNC:11856	TM4SF4	transmembrane 4 L six family member 4	3q25.1	Blomen, Hart, Wang	100	0	Non-essential	MGI:2385173	transmembrane 4 superfamily member 4	Tm4sf4	3	Inparanoid,EggNOG,HomoloGene,HGNC,OrthoMCL,NCBI,Treefam,Panther,OMA,Ensembl,OrthoDB	11	http://www.mousephenotype.org/data/genes/MGI:2385173	Viable
HGNC:1186	PARP11	poly(ADP-ribose) polymerase family member 11	12p13.32	Blomen, Hart, Wang	100	0	Non-essential	MGI:2141505	poly (ADP-ribose) polymerase family, member 11	Parp11	6	Inparanoid,EggNOG,HomoloGene,PhylomeDB,HGNC,OrthoMCL,NCBI,Treefam,Panther,OMA,Ensembl,OrthoDB	12	http://www.mousephenotype.org/data/genes/MGI:2141505	Viable
HGNC:11862	GPR137B	G protein-coupled receptor 137B	1q42.3	Blomen, Hart, Wang	100	0	Non-essential	MGI:1891463	G protein-coupled receptor 137B	Gpr137b	13	Inparanoid,EggNOG,HomoloGene,HGNC,NCBI,OrthoMCL,Panther,Treefam,OMA,Ensembl,OrthoDB	11	http://www.mousephenotype.org/data/genes/MGI:1891463	Viable
HGNC:11868	TRAPPC10	trafficking protein particle complex 10	21q22.3	Blomen, Hart, Wang	100	0	Non-essential	MGI:1336209	trafficking protein particle complex 10	Trappc10	10	Inparanoid,EggNOG,HomoloGene,HGNC,OrthoMCL,NCBI,Treefam,Panther,OMA,Ensembl,OrthoDB	11	http://www.mousephenotype.org/data/genes/MGI:1336209	Viable
HGNC:11872	TMOD2	tropomodulin 2	15q21.2	Blomen, Hart, Wang	100	0	Non-essential	MGI:1355335	tropomodulin 2	Tmod2	9	Inparanoid,EggNOG,HomoloGene,PhylomeDB,HGNC,OrthoMCL,NCBI,Treefam,OMA,Panther,Ensembl,OrthoDB	12	http://www.mousephenotype.org/data/genes/MGI:1355335	Viable
HGNC:1189	AHSA1	activator of HSP90 ATPase activity 1	14q24.3	Blomen, Hart, Wang	100	0	Non-essential	MGI:2387603	AHA1, activator of heat shock protein ATPase 1	Ahsa1	12	Inparanoid,EggNOG,HomoloGene,PhylomeDB,HGNC,OrthoMCL,NCBI,Treefam,Panther,OMA,Ensembl,OrthoDB	12	http://www.mousephenotype.org/data/genes/MGI:2387603	Viable
HGNC:11914	TNFRSF18	TNF receptor superfamily member 18	1p36.33	Blomen, Hart, Wang	100	0	Non-essential	MGI:894675	tumor necrosis factor receptor superfamily, member 18	Tnfrsf18	4	Inparanoid,EggNOG,HomoloGene,HGNC,OrthoMCL,NCBI,Treefam,Panther,Ensembl,OrthoDB	10	http://www.mousephenotype.org/data/genes/MGI:894675	Viable
HGNC:11916	TNFRSF1A	TNF receptor superfamily member 1A	12p13.31	Blomen, Hart, Wang	100	0	Non-essential	MGI:1314884	tumor necrosis factor receptor superfamily, member 1a	Tnfrsf1a	6	Inparanoid,EggNOG,HomoloGene,PhylomeDB,HGNC,OrthoMCL,NCBI,Panther,Treefam,OMA,Ensembl,OrthoDB	12	http://www.mousephenotype.org/data/genes/MGI:1314884	Viable
HGNC:11919	CD40	CD40 molecule	20q13.12	Blomen, Hart, Wang	100	0	Non-essential	MGI:88336	CD40 antigen	Cd40	2	Inparanoid,EggNOG,HomoloGene,HGNC,PhylomeDB,NCBI,OrthoMCL,Treefam,Panther,OMA,Ensembl,OrthoDB	12	http://www.mousephenotype.org/data/genes/MGI:88336	Viable
HGNC:11924	TNFRSF9	TNF receptor superfamily member 9	1p36.23	Blomen, Hart, Wang	100	0	Non-essential	MGI:1101059	tumor necrosis factor receptor superfamily, member 9	Tnfrsf9	4	Inparanoid,EggNOG,HomoloGene,PhylomeDB,HGNC,NCBI,OrthoMCL,Treefam,Panther,OMA,Ensembl,OrthoDB	12	http://www.mousephenotype.org/data/genes/MGI:1101059	Subviable
HGNC:11925	TNFSF10	TNF superfamily member 10	3q26	Blomen, Hart, Wang	100	0	Non-essential	MGI:107414	tumor necrosis factor (ligand) superfamily, member 10	Tnfsf10	3	Inparanoid,EggNOG,HomoloGene,HGNC,PhylomeDB,NCBI,Treefam,Panther,OMA,Ensembl,OrthoDB	11	http://www.mousephenotype.org/data/genes/MGI:107414	Viable
HGNC:11932	TNFSF18	TNF superfamily member 18	1q25.1	Blomen, Hart, Wang	100	0	Non-essential	MGI:2673064	tumor necrosis factor (ligand) superfamily, member 18	Tnfsf18	1	Inparanoid,EggNOG,HomoloGene,HGNC,PhylomeDB,NCBI,OrthoMCL,Treefam,OMA,Panther,Ensembl,OrthoDB	12	http://www.mousephenotype.org/data/genes/MGI:2673064	Viable
HGNC:11945	TNNI1	troponin I1, slow skeletal type	1q32.1	Blomen, Hart, Wang	100	0	Non-essential	MGI:105073	troponin I, skeletal, slow 1	Tnni1	1	Inparanoid,EggNOG,HomoloGene,PhylomeDB,HGNC,NCBI,Treefam,Panther,OMA,Ensembl,OrthoDB	11	http://www.mousephenotype.org/data/genes/MGI:105073	Lethal
HGNC:11946	TNNI2	troponin I2, fast skeletal type	11p15.5	Blomen, Hart, Wang	100	0	Non-essential	MGI:105070	troponin I, skeletal, fast 2	Tnni2	7	Inparanoid,EggNOG,HomoloGene,HGNC,PhylomeDB,NCBI,Treefam,Panther,OMA,Ensembl,OrthoDB	11	http://www.mousephenotype.org/data/genes/MGI:105070	Lethal
HGNC:11972	TOX3	TOX high mobility group box family member 3	16q12.1	Blomen, Hart, Wang	100	0	Non-essential	MGI:3039593	TOX high mobility group box family member 3	Tox3	8	Inparanoid,EggNOG,HomoloGene,HGNC,PhylomeDB,NCBI,OrthoMCL,Treefam,Panther,OMA,Ensembl,OrthoDB	12	http://www.mousephenotype.org/data/genes/MGI:3039593	Subviable
HGNC:11976	TNXB	tenascin XB	6p21.33-p21.32	Blomen, Hart, Wang	100	0	Non-essential	MGI:1932137	tenascin XB	Tnxb	17	Inparanoid,HomoloGene,HGNC,PhylomeDB,NCBI,Treefam,Panther,OMA,Ensembl,OrthoDB	10	http://www.mousephenotype.org/data/genes/MGI:1932137	Viable
HGNC:12000	TP53BP2	tumor protein p53 binding protein 2	1q41	Blomen, Hart, Wang	100	0	Non-essential	MGI:2138319	transformation related protein 53 binding protein 2	Trp53bp2	1	EggNOG,HomoloGene,HGNC,NCBI,Treefam,Panther,OMA,Ensembl,OrthoDB	9	http://www.mousephenotype.org/data/genes/MGI:2138319	Lethal
HGNC:12006	TPD52L1	tumor protein D52 like 1	6q22-q23	Blomen, Hart, Wang	100	0	Non-essential	MGI:1298386	tumor protein D52-like 1	Tpd52l1	10	Inparanoid,EggNOG,HomoloGene,HGNC,PhylomeDB,NCBI,OrthoMCL,Treefam,Panther,OMA,Ensembl,OrthoDB	12	http://www.mousephenotype.org/data/genes/MGI:1298386	Viable
HGNC:12007	TPD52L2	tumor protein D52 like 2	20q13.33	Blomen, Hart, Wang	100	0	Non-essential	MGI:1913564	tumor protein D52-like 2	Tpd52l2	2	Inparanoid,EggNOG,HomoloGene,HGNC,PhylomeDB,OrthoMCL,NCBI,Treefam,Panther,OMA,Ensembl,OrthoDB	12	http://www.mousephenotype.org/data/genes/MGI:1913564	Viable
HGNC:12024	CRISP2	cysteine rich secretory protein 2	6p12.3	Blomen, Hart, Wang	100	0	Non-essential	MGI:98815	cysteine-rich secretory protein 2	Crisp2	17	Inparanoid,EggNOG,HomoloGene,NCBI,Panther,Treefam,OMA,Ensembl,OrthoDB	9	http://www.mousephenotype.org/data/genes/MGI:98815	Viable
HGNC:1224	LDLRAD4	low density lipoprotein receptor class A domain containing 4	18p11.21	Blomen, Hart, Wang	100	0	Non-essential	MGI:1277150	low density lipoprotein receptor class A domain containing 4	Ldlrad4	18	Inparanoid,EggNOG,HomoloGene,PhylomeDB,HGNC,NCBI,Panther,OMA,Ensembl,OrthoDB	10	http://www.mousephenotype.org/data/genes/MGI:1277150	Viable
HGNC:12313	JMJD1C	jumonji domain containing 1C	10q21.3	Blomen, Hart, Wang	100	0	Non-essential	MGI:1918614	jumonji domain containing 1C	Jmjd1c	10	Inparanoid,EggNOG,HomoloGene,HGNC,OrthoMCL,NCBI,Treefam,OMA,Panther,Ensembl,OrthoDB	11	http://www.mousephenotype.org/data/genes/MGI:1918614	Subviable
HGNC:12335	TRPC3	transient receptor potential cation channel subfamily C member 3	4q27	Blomen, Hart, Wang	100	0	Non-essential	MGI:109526	transient receptor potential cation channel, subfamily C, member 3	Trpc3	3	Inparanoid,EggNOG,HomoloGene,HGNC,PhylomeDB,NCBI,OrthoMCL,Treefam,Panther,OMA,Ensembl,OrthoDB	12	http://www.mousephenotype.org/data/genes/MGI:109526	Lethal
HGNC:12337	TRPC5	transient receptor potential cation channel subfamily C member 5	Xq23	Blomen, Hart, Wang	100	0	Non-essential	MGI:109524	transient receptor potential cation channel, subfamily C, member 5	Trpc5	X	Inparanoid,EggNOG,HomoloGene,HGNC,PhylomeDB,OrthoMCL,NCBI,Treefam,Panther,OMA,Ensembl,OrthoDB	12	http://www.mousephenotype.org/data/genes/MGI:109524	Viable
HGNC:12338	TRPC6	transient receptor potential cation channel subfamily C member 6	11q22.1	Blomen, Hart, Wang	100	0	Non-essential	MGI:109523	transient receptor potential cation channel, subfamily C, member 6	Trpc6	9	Inparanoid,EggNOG,HomoloGene,HGNC,NCBI,OrthoMCL,Treefam,OMA,Panther,Ensembl,OrthoDB	11	http://www.mousephenotype.org/data/genes/MGI:109523	Viable
HGNC:12371	RSPH1	radial spoke head 1 homolog	21q22.3	Blomen, Hart, Wang	100	0	Non-essential	MGI:1194909	radial spoke head 1 homolog (Chlamydomonas)	Rsph1	17	Inparanoid,EggNOG,HomoloGene,HGNC,PhylomeDB,OrthoMCL,NCBI,Treefam,Panther,OMA,Ensembl,OrthoDB	12	http://www.mousephenotype.org/data/genes/MGI:1194909	Viable
HGNC:12388	TST	thiosulfate sulfurtransferase	22q12.3	Blomen, Hart, Wang	100	0	Non-essential	MGI:98852	thiosulfate sulfurtransferase, mitochondrial	Tst	15	Inparanoid,EggNOG,HomoloGene,HGNC,PhylomeDB,NCBI,OrthoMCL,Panther,Treefam,OMA,Ensembl,OrthoDB	12	http://www.mousephenotype.org/data/genes/MGI:98852	Viable
HGNC:12408	TUBA3C	tubulin alpha 3c	13q12.11	Blomen, Hart, Wang	100	0	Non-essential	MGI:1095406	tubulin, alpha 3A	Tuba3a	6	Inparanoid,OrthoMCL,Panther,Treefam,OMA,Ensembl,OrthoDB	7	http://www.mousephenotype.org/data/genes/MGI:1095406	Viable
HGNC:1241	C1QA	complement C1q A chain	1p36.12	Blomen, Hart, Wang	100	0	Non-essential	MGI:88223	complement component 1, q subcomponent, alpha polypeptide	C1qa	4	Inparanoid,EggNOG,HomoloGene,HGNC,NCBI,Treefam,OMA,Panther,Ensembl,OrthoDB	10	http://www.mousephenotype.org/data/genes/MGI:88223	Viable
HGNC:12410	TUBA8	tubulin alpha 8	22q11.21	Blomen, Hart, Wang	100	0	Non-essential	MGI:1858225	tubulin, alpha 8	Tuba8	6	Inparanoid,EggNOG,HomoloGene,HGNC,PhylomeDB,NCBI,OrthoMCL,Panther,Treefam,OMA,Ensembl,OrthoDB	12	http://www.mousephenotype.org/data/genes/MGI:1858225	Viable
HGNC:12422	TUFT1	tuftelin 1	1q21.3	Blomen, Hart, Wang	100	0	Non-essential	MGI:109572	tuftelin 1	Tuft1	3	Inparanoid,EggNOG,HomoloGene,PhylomeDB,HGNC,NCBI,OrthoMCL,Treefam,OMA,Panther,Ensembl,OrthoDB	12	http://www.mousephenotype.org/data/genes/MGI:109572	Viable
HGNC:12425	TULP3	tubby like protein 3	12p13.33	Blomen, Hart, Wang	100	0	Non-essential	MGI:1329045	tubby-like protein 3	Tulp3	6	Inparanoid,EggNOG,HomoloGene,PhylomeDB,HGNC,NCBI,Treefam,OMA,Ensembl,OrthoDB	10	http://www.mousephenotype.org/data/genes/MGI:1329045	Lethal
HGNC:12434	TXK	TXK tyrosine kinase	4p12	Blomen, Hart, Wang	100	0	Non-essential	MGI:102960	TXK tyrosine kinase	Txk	5	Inparanoid,EggNOG,HomoloGene,HGNC,PhylomeDB,OrthoMCL,NCBI,Panther,Treefam,OMA,Ensembl,OrthoDB	12	http://www.mousephenotype.org/data/genes/MGI:102960	Viable
HGNC:1245	C1QC	complement C1q C chain	1p36.12	Blomen, Hart, Wang	100	0	Non-essential	MGI:88225	complement component 1, q subcomponent, C chain	C1qc	4	Inparanoid,EggNOG,HomoloGene,HGNC,NCBI,OrthoMCL,Treefam,OMA,Panther,Ensembl,OrthoDB	11	http://www.mousephenotype.org/data/genes/MGI:88225	Viable
HGNC:12462	UBASH3A	ubiquitin associated and SH3 domain containing A	21q22.3	Blomen, Hart, Wang	100	0	Non-essential	MGI:1926074	ubiquitin associated and SH3 domain containing, A	Ubash3a	17	Inparanoid,HomoloGene,HGNC,PhylomeDB,OrthoMCL,NCBI,Treefam,OMA,Panther,Ensembl,OrthoDB	11	http://www.mousephenotype.org/data/genes/MGI:1926074	Viable
HGNC:12473	UBE2B	ubiquitin conjugating enzyme E2 B	5q31.1	Blomen, Hart, Wang	100	0	Non-essential	MGI:102944	ubiquitin-conjugating enzyme E2B	Ube2b	11	Inparanoid,EggNOG,HomoloGene,HGNC,PhylomeDB,OrthoMCL,NCBI,Treefam,Panther,OMA,Ensembl,OrthoDB	12	http://www.mousephenotype.org/data/genes/MGI:102944	Subviable
HGNC:12478	UBE2E2	ubiquitin conjugating enzyme E2 E2	3p24.3	Blomen, Hart, Wang	100	0	Non-essential	MGI:2384997	ubiquitin-conjugating enzyme E2E 2	Ube2e2	14	Inparanoid,EggNOG,HomoloGene,HGNC,PhylomeDB,NCBI,OrthoMCL,Treefam,Panther,OMA,Ensembl,OrthoDB	12	http://www.mousephenotype.org/data/genes/MGI:2384997	Viable
HGNC:12507	UBP1	upstream binding protein 1	3p22.3	Blomen, Hart, Wang	100	0	Non-essential	MGI:104889	upstream binding protein 1	Ubp1	9	Inparanoid,EggNOG,HomoloGene,HGNC,PhylomeDB,OrthoMCL,NCBI,Treefam,Panther,OMA,Ensembl,OrthoDB	12	http://www.mousephenotype.org/data/genes/MGI:104889	Lethal
HGNC:12513	UCHL1	ubiquitin C-terminal hydrolase L1	4p13	Blomen, Hart, Wang	100	0	Non-essential	MGI:103149	ubiquitin carboxy-terminal hydrolase L1	Uchl1	5	Inparanoid,EggNOG,HomoloGene,HGNC,PhylomeDB,OrthoMCL,NCBI,Treefam,Panther,OMA,Ensembl,OrthoDB	12	http://www.mousephenotype.org/data/genes/MGI:103149	Viable
HGNC:12517	UCP1	uncoupling protein 1	4q31.1	Blomen, Hart, Wang	100	0	Non-essential	MGI:98894	uncoupling protein 1 (mitochondrial, proton carrier)	Ucp1	8	Inparanoid,EggNOG,HomoloGene,HGNC,PhylomeDB,OrthoMCL,NCBI,Treefam,Panther,OMA,Ensembl,OrthoDB	12	http://www.mousephenotype.org/data/genes/MGI:98894	Viable
HGNC:1253	FAM3B	family with sequence similarity 3 member B	21q22.3	Blomen, Hart, Wang	100	0	Non-essential	MGI:1270150	family with sequence similarity 3, member B	Fam3b	16	Inparanoid,EggNOG,HomoloGene,HGNC,PhylomeDB,NCBI,OrthoMCL,Treefam,Panther,OMA,Ensembl,OrthoDB	12	http://www.mousephenotype.org/data/genes/MGI:1270150	Viable
HGNC:12557	UHRF2	ubiquitin like with PHD and ring finger domains 2	9p24.1	Blomen, Hart, Wang	100	0	Non-essential	MGI:1923718	ubiquitin-like, containing PHD and RING finger domains 2	Uhrf2	19	Inparanoid,EggNOG,HomoloGene,HGNC,PhylomeDB,OrthoMCL,NCBI,Treefam,Panther,OMA,Ensembl,OrthoDB	12	http://www.mousephenotype.org/data/genes/MGI:1923718	Subviable
HGNC:12560	UMODL1	uromodulin like 1	21q22.3	Blomen, Hart, Wang	100	0	Non-essential	MGI:1929785	uromodulin-like 1	Umodl1	17	Inparanoid,EggNOG,HomoloGene,HGNC,PhylomeDB,OrthoMCL,NCBI,Treefam,Panther,OMA,Ensembl,OrthoDB	12	http://www.mousephenotype.org/data/genes/MGI:1929785	Viable
HGNC:12566	UNC13B	unc-13 homolog B	9p13.3	Blomen, Hart, Wang	100	0	Non-essential	MGI:1342278	unc-13 homolog B (C. elegans)	Unc13b	4	Inparanoid,HomoloGene,HGNC,PhylomeDB,NCBI,OrthoMCL,Treefam,Panther,OMA,Ensembl,OrthoDB	11	http://www.mousephenotype.org/data/genes/MGI:1342278	Subviable
HGNC:12569	UNC5C	unc-5 netrin receptor C	4q22.3	Blomen, Hart, Wang	100	0	Non-essential	MGI:1095412	unc-5 netrin receptor C	Unc5c	3	Inparanoid,EggNOG,HomoloGene,HGNC,PhylomeDB,NCBI,OrthoMCL,Treefam,Panther,OMA,Ensembl,OrthoDB	12	http://www.mousephenotype.org/data/genes/MGI:1095412	Lethal
HGNC:1258	SETD4	SET domain containing 4	21q22.12	Blomen, Hart, Wang	100	0	Non-essential	MGI:2136890	SET domain containing 4	Setd4	16	Inparanoid,EggNOG,HomoloGene,HGNC,NCBI,OrthoMCL,Treefam,Panther,OMA,Ensembl,OrthoDB	11	http://www.mousephenotype.org/data/genes/MGI:2136890	Viable
HGNC:12597	USH1C	USH1 protein network component harmonin	11p15.1	Blomen, Hart, Wang	100	0	Non-essential	MGI:1919338	USH1 protein network component harmonin	Ush1c	7	Inparanoid,EggNOG,HomoloGene,HGNC,OrthoMCL,NCBI,Treefam,Panther,OMA,Ensembl,OrthoDB	11	http://www.mousephenotype.org/data/genes/MGI:1919338	Viable
HGNC:12605	CLRN1	clarin 1	3q25.1	Blomen, Hart, Wang	100	0	Non-essential	MGI:2388124	clarin 1	Clrn1	3	Inparanoid,EggNOG,HomoloGene,HGNC,PhylomeDB,OrthoMCL,NCBI,Treefam,Panther,OMA,Ensembl,OrthoDB	12	http://www.mousephenotype.org/data/genes/MGI:2388124	Viable
HGNC:12611	USP13	ubiquitin specific peptidase 13	3q26.33	Blomen, Hart, Wang	100	0	Non-essential	MGI:1919857	ubiquitin specific peptidase 13 (isopeptidase T-3)	Usp13	3	Inparanoid,EggNOG,HomoloGene,HGNC,PhylomeDB,OrthoMCL,NCBI,Panther,Treefam,OMA,Ensembl,OrthoDB	12	http://www.mousephenotype.org/data/genes/MGI:1919857	Viable
HGNC:12618	USP2	ubiquitin specific peptidase 2	11q23.3	Blomen, Hart, Wang	100	0	Non-essential	MGI:1858178	ubiquitin specific peptidase 2	Usp2	9	Inparanoid,EggNOG,HomoloGene,PhylomeDB,HGNC,OrthoMCL,NCBI,Treefam,OMA,Panther,Ensembl,OrthoDB	12	http://www.mousephenotype.org/data/genes/MGI:1858178	Viable
HGNC:12623	USP24	ubiquitin specific peptidase 24	1p32.3	Blomen, Hart, Wang	100	0	Non-essential	MGI:1919936	ubiquitin specific peptidase 24	Usp24	4	Inparanoid,EggNOG,HomoloGene,HGNC,PhylomeDB,OrthoMCL,NCBI,Treefam,Panther,OMA,Ensembl,OrthoDB	12	http://www.mousephenotype.org/data/genes/MGI:1919936	Viable
HGNC:12624	USP25	ubiquitin specific peptidase 25	21q21.1	Blomen, Hart, Wang	100	0	Non-essential	MGI:1353655	ubiquitin specific peptidase 25	Usp25	16	Inparanoid,EggNOG,HomoloGene,HGNC,PhylomeDB,OrthoMCL,NCBI,Panther,Treefam,OMA,Ensembl,OrthoDB	12	http://www.mousephenotype.org/data/genes/MGI:1353655	Viable
HGNC:12626	USP3	ubiquitin specific peptidase 3	15q22.3	Blomen, Hart, Wang	100	0	Non-essential	MGI:2152450	ubiquitin specific peptidase 3	Usp3	9	Inparanoid,EggNOG,HomoloGene,HGNC,PhylomeDB,NCBI,Treefam,OMA,Panther,Ensembl,OrthoDB	11	http://www.mousephenotype.org/data/genes/MGI:2152450	Subviable
HGNC:12636	UTS2	urotensin 2	1p36.23	Blomen, Hart, Wang	100	0	Non-essential	MGI:1346329	urotensin 2	Uts2	4	Inparanoid,EggNOG,HomoloGene,PhylomeDB,HGNC,NCBI,OrthoMCL,Treefam,OMA,Panther,Ensembl,OrthoDB	12	http://www.mousephenotype.org/data/genes/MGI:1346329	Viable
HGNC:12644	VAMP3	vesicle associated membrane protein 3	1p36.23	Blomen, Hart, Wang	100	0	Non-essential	MGI:1321389	vesicle-associated membrane protein 3	Vamp3	4	Inparanoid,EggNOG,HomoloGene,PhylomeDB,HGNC,OrthoMCL,NCBI,Treefam,OMA,Panther,Ensembl,OrthoDB	12	http://www.mousephenotype.org/data/genes/MGI:1321389	Subviable
HGNC:12647	VAMP8	vesicle associated membrane protein 8	2p11.2	Blomen, Hart, Wang	100	0	Non-essential	MGI:1336882	vesicle-associated membrane protein 8	Vamp8	6	Inparanoid,EggNOG,HomoloGene,HGNC,OrthoMCL,NCBI,Treefam,Panther,OMA,Ensembl,OrthoDB	11	http://www.mousephenotype.org/data/genes/MGI:1336882	Viable
HGNC:1266	C2CD2	C2 calcium dependent domain containing 2	21q22.3	Blomen, Hart, Wang	100	0	Non-essential	MGI:1891883	C2 calcium-dependent domain containing 2	C2cd2	16	Inparanoid,EggNOG,HomoloGene,HGNC,NCBI,Treefam,Panther,OMA,Ensembl,OrthoDB	10	http://www.mousephenotype.org/data/genes/MGI:1891883	Viable
HGNC:12660	VAX1	ventral anterior homeobox 1	10q25.3	Blomen, Hart, Wang	100	0	Non-essential	MGI:1277163	ventral anterior homeobox 1	Vax1	19	Inparanoid,EggNOG,HomoloGene,HGNC,PhylomeDB,NCBI,Treefam,Panther,OMA,Ensembl,OrthoDB	11	http://www.mousephenotype.org/data/genes/MGI:1277163	Subviable
HGNC:12681	VEGFB	vascular endothelial growth factor B	11q13.1	Blomen, Hart, Wang	100	0	Non-essential	MGI:106199	vascular endothelial growth factor B	Vegfb	19	Inparanoid,EggNOG,HomoloGene,PhylomeDB,HGNC,OrthoMCL,NCBI,Treefam,Panther,OMA,Ensembl,OrthoDB	12	http://www.mousephenotype.org/data/genes/MGI:106199	Viable
HGNC:12691	EZR	ezrin	6q25.3	Blomen, Hart, Wang	100	0	Non-essential	MGI:98931	ezrin	Ezr	17	Inparanoid,EggNOG,HomoloGene,HGNC,PhylomeDB,OrthoMCL,NCBI,Treefam,Panther,OMA,Ensembl,OrthoDB	12	http://www.mousephenotype.org/data/genes/MGI:98931	Lethal
HGNC:12712	VPS33B	VPS33B, late endosome and lysosome associated	15q26.1	Blomen, Hart, Wang	100	0	Non-essential	MGI:2446237	vacuolar protein sorting 33B	Vps33b	7	Inparanoid,EggNOG,HomoloGene,PhylomeDB,HGNC,OrthoMCL,NCBI,Treefam,Panther,OMA,Ensembl,OrthoDB	12	http://www.mousephenotype.org/data/genes/MGI:2446237	Lethal
HGNC:12733	WASF2	WAS protein family member 2	1p36.11	Blomen, Hart, Wang	100	0	Non-essential	MGI:1098641	WAS protein family, member 2	Wasf2	4	Inparanoid,HomoloGene,HGNC,NCBI,OMA,Panther,Ensembl,OrthoDB	8	http://www.mousephenotype.org/data/genes/MGI:1098641	Lethal
HGNC:12738	WBP2	WW domain binding protein 2	17q25.1	Blomen, Hart, Wang	100	0	Non-essential	MGI:104709	WW domain binding protein 2	Wbp2	11	Inparanoid,EggNOG,HomoloGene,PhylomeDB,HGNC,NCBI,Treefam,Panther,OMA,Ensembl,OrthoDB	11	http://www.mousephenotype.org/data/genes/MGI:104709	Viable
HGNC:12760	BRWD1	bromodomain and WD repeat domain containing 1	21q22.2	Blomen, Hart, Wang	100	0	Non-essential	MGI:1890651	bromodomain and WD repeat domain containing 1	Brwd1	16	Inparanoid,HomoloGene,HGNC,OrthoMCL,NCBI,Treefam,Panther,OMA,Ensembl,OrthoDB	10	http://www.mousephenotype.org/data/genes/MGI:1890651	Viable
HGNC:12765	FOXN1	forkhead box N1	17q11.2	Blomen, Hart, Wang	100	0	Non-essential	MGI:102949	forkhead box N1	Foxn1	11	Inparanoid,HomoloGene,PhylomeDB,HGNC,OrthoMCL,NCBI,Treefam,OMA,Panther,Ensembl,OrthoDB	11	http://www.mousephenotype.org/data/genes/MGI:102949	Viable
HGNC:12767	NSD3	nuclear receptor binding SET domain protein 3	8p11.23	Blomen, Hart, Wang	100	0	Non-essential	MGI:2142581	nuclear receptor binding SET domain protein 3	Nsd3	8	Inparanoid,EggNOG,HomoloGene,HGNC,OrthoMCL,NCBI,Panther,OMA,Ensembl,OrthoDB	10	http://www.mousephenotype.org/data/genes/MGI:2142581	Subviable
HGNC:12770	WISP2	WNT1 inducible signaling pathway protein 2	20q13.12	Blomen, Hart, Wang	100	0	Non-essential	MGI:1328326	WNT1 inducible signaling pathway protein 2	Wisp2	2	Inparanoid,EggNOG,HomoloGene,HGNC,NCBI,OrthoMCL,Treefam,Panther,OMA,Ensembl,OrthoDB	11	http://www.mousephenotype.org/data/genes/MGI:1328326	Viable
HGNC:12775	WNT10B	Wnt family member 10B	12q13.12	Blomen, Hart, Wang	100	0	Non-essential	MGI:108061	wingless-type MMTV integration site family, member 10B	Wnt10b	15	Inparanoid,EggNOG,HomoloGene,PhylomeDB,HGNC,OrthoMCL,NCBI,Treefam,OMA,Panther,Ensembl,OrthoDB	12	http://www.mousephenotype.org/data/genes/MGI:108061	Viable
HGNC:12776	WNT11	Wnt family member 11	11q13.5	Blomen, Hart, Wang	100	0	Non-essential	MGI:101948	wingless-type MMTV integration site family, member 11	Wnt11	7	Inparanoid,EggNOG,HomoloGene,PhylomeDB,HGNC,OrthoMCL,NCBI,Treefam,OMA,Panther,Ensembl,OrthoDB	12	http://www.mousephenotype.org/data/genes/MGI:101948	Viable
HGNC:12781	WNT2B	Wnt family member 2B	1p13.2	Blomen, Hart, Wang	100	0	Non-essential	MGI:1261834	wingless-type MMTV integration site family, member 2B	Wnt2b	3	Inparanoid,EggNOG,HomoloGene,HGNC,NCBI,OrthoMCL,Treefam,OMA,Panther,Ensembl,OrthoDB	11	http://www.mousephenotype.org/data/genes/MGI:1261834	Viable
HGNC:12782	WNT3	Wnt family member 3	17q21.31-q21.32	Blomen, Hart, Wang	100	0	Non-essential	MGI:98955	wingless-type MMTV integration site family, member 3	Wnt3	11	Inparanoid,HomoloGene,PhylomeDB,HGNC,OrthoMCL,NCBI,Treefam,Panther,OMA,Ensembl,OrthoDB	11	http://www.mousephenotype.org/data/genes/MGI:98955	Lethal
HGNC:12811	XK	X-linked Kx blood group	Xp21.1	Blomen, Hart, Wang	100	0	Non-essential	MGI:103569	X-linked Kx blood group	Xk	X	Inparanoid,HomoloGene,HGNC,PhylomeDB,NCBI,OrthoMCL,Treefam,Panther,OMA,Ensembl,OrthoDB	11	http://www.mousephenotype.org/data/genes/MGI:103569	Viable
HGNC:12820	REXO4	REX4 homolog, 3'-5' exonuclease	9q34.2	Blomen, Hart, Wang	100	0	Non-essential	MGI:2684957	REX4, 3'-5' exonuclease	Rexo4	2	Inparanoid,EggNOG,HomoloGene,HGNC,PhylomeDB,OrthoMCL,NCBI,Treefam,Panther,OMA,Ensembl,OrthoDB	12	http://www.mousephenotype.org/data/genes/MGI:2684957	Viable
HGNC:12822	XPNPEP1	X-prolyl aminopeptidase 1	10q25.1	Blomen, Hart, Wang	100	0	Non-essential	MGI:2180003	X-prolyl aminopeptidase (aminopeptidase P) 1, soluble	Xpnpep1	19	Inparanoid,HomoloGene,HGNC,NCBI,OMA,Panther,Ensembl,OrthoDB	8	http://www.mousephenotype.org/data/genes/MGI:2180003	Subviable
HGNC:12865	ZFP92	ZFP92 zinc finger protein	Xq28	Blomen, Hart, Wang	100	0	Non-essential	MGI:108094	zinc finger protein 92	Zfp92	X	Inparanoid,HomoloGene,HGNC,Treefam,Panther,OMA,Ensembl,OrthoDB	8	http://www.mousephenotype.org/data/genes/MGI:108094	Viable
HGNC:12866	ZNF235	zinc finger protein 235	19q13.2	Blomen, Hart, Wang	100	0	Non-essential	MGI:1929117	zinc finger protein 235	Zfp235	7	Inparanoid,EggNOG,HomoloGene,HGNC,NCBI,Treefam,Panther,OMA,Ensembl,OrthoDB	10	http://www.mousephenotype.org/data/genes/MGI:1929117	Viable
HGNC:12886	ZNF106	zinc finger protein 106	15q15.1	Blomen, Hart, Wang	100	0	Non-essential	MGI:1270153	zinc finger protein 106	Zfp106	2	HomoloGene,HGNC,OrthoMCL,NCBI,Treefam,OMA,Panther,Ensembl,OrthoDB	9	http://www.mousephenotype.org/data/genes/MGI:1270153	Viable
HGNC:1291	DOPEY2	dopey family member 2	21q22.12	Blomen, Hart, Wang	100	0	Non-essential	MGI:1917278	dopey family member 2	Dopey2	16	Inparanoid,EggNOG,HomoloGene,HGNC,NCBI,OrthoMCL,Treefam,Panther,OMA,Ensembl,OrthoDB	11	http://www.mousephenotype.org/data/genes/MGI:1917278	Viable
HGNC:1293	SMIM11A	small integral membrane protein 11A	21q22.11-q22.12	Blomen, Hart, Wang	100	0	Non-essential	MGI:1916186	small integral membrane protein 11	Smim11	16	EggNOG,HGNC,PhylomeDB,NCBI,Treefam,Panther,OMA,Ensembl	8	http://www.mousephenotype.org/data/genes/MGI:1916186	Viable
HGNC:12963	ZNF174	zinc finger protein 174	16p13.3	Blomen, Hart, Wang	100	0	Non-essential	MGI:2686600	zinc finger protein 174	Zfp174	16	Inparanoid,EggNOG,HomoloGene,PhylomeDB,HGNC,OrthoMCL,NCBI,Treefam,Panther,OMA,Ensembl,OrthoDB	12	http://www.mousephenotype.org/data/genes/MGI:2686600	Viable
HGNC:12968	RNF112	ring finger protein 112	17p11.2	Blomen, Hart, Wang	100	0	Non-essential	MGI:106611	ring finger protein 112	Rnf112	11	Inparanoid,EggNOG,HomoloGene,HGNC,NCBI,OMA,Panther,Ensembl,OrthoDB	9	http://www.mousephenotype.org/data/genes/MGI:106611	Viable
HGNC:1297	DNAJC28	DnaJ heat shock protein family (Hsp40) member C28	21q22.11	Blomen, Hart, Wang	100	0	Non-essential	MGI:2181053	DnaJ heat shock protein family (Hsp40) member C28	Dnajc28	16	Inparanoid,HomoloGene,HGNC,PhylomeDB,NCBI,OrthoMCL,Treefam,Panther,OMA,Ensembl,OrthoDB	11	http://www.mousephenotype.org/data/genes/MGI:2181053	Viable
HGNC:1298	SPATC1L	spermatogenesis and centriole associated 1 like	21q22.3	Blomen, Hart, Wang	100	0	Non-essential	MGI:1923823	spermatogenesis and centriole associated 1 like	Spatc1l	10	Inparanoid,EggNOG,HomoloGene,HGNC,PhylomeDB,OrthoMCL,NCBI,Treefam,Panther,OMA,Ensembl,OrthoDB	12	http://www.mousephenotype.org/data/genes/MGI:1923823	Viable
HGNC:13001	ZNF182	zinc finger protein 182	Xp11.23	Blomen, Hart, Wang	100	0	Non-essential	MGI:2442220	zinc finger protein 182	Zfp182	X	HomoloGene,HGNC,OrthoMCL,Treefam,Panther,OMA,Ensembl,OrthoDB	8	http://www.mousephenotype.org/data/genes/MGI:2442220	Viable
HGNC:13011	ZNF219	zinc finger protein 219	14q11	Blomen, Hart, Wang	100	0	Non-essential	MGI:1917140	zinc finger protein 219	Zfp219	14	Inparanoid,EggNOG,HomoloGene,PhylomeDB,HGNC,NCBI,OrthoMCL,Treefam,Panther,OMA,Ensembl,OrthoDB	12	http://www.mousephenotype.org/data/genes/MGI:1917140	Viable
HGNC:13012	ZNF22	zinc finger protein 22	10q11.21	Blomen, Hart, Wang	100	0	Non-essential	MGI:1914505	zinc finger protein 422	Zfp422	6	Inparanoid,EggNOG,HomoloGene,PhylomeDB,HGNC,OrthoMCL,NCBI,Treefam,OMA,Ensembl,OrthoDB	11	http://www.mousephenotype.org/data/genes/MGI:1914505	Viable
HGNC:1302	RWDD2B	RWD domain containing 2B	21q21.3	Blomen, Hart, Wang	100	0	Non-essential	MGI:1858215	RWD domain containing 2B	Rwdd2b	16	Inparanoid,EggNOG,HomoloGene,HGNC,PhylomeDB,NCBI,OrthoMCL,Panther,Treefam,OMA,Ensembl,OrthoDB	12	http://www.mousephenotype.org/data/genes/MGI:1858215	Viable
HGNC:13023	ZNF23	zinc finger protein 23	16q22.2	Blomen, Hart, Wang	100	0	Non-essential	MGI:2443465	zinc finger protein 612	Zfp612	8	Inparanoid,EggNOG,HomoloGene,HGNC,NCBI,OrthoMCL,Treefam,Panther,OMA,Ensembl,OrthoDB	11	http://www.mousephenotype.org/data/genes/MGI:2443465	Viable
HGNC:13031	ZNF239	zinc finger protein 239	10q11.22-q11.23	Blomen, Hart, Wang	100	0	Non-essential	MGI:1306812	zinc finger protein 239	Zfp239	6	EggNOG,HomoloGene,PhylomeDB,HGNC,NCBI,OrthoMCL,Panther,Ensembl,OrthoDB	9	http://www.mousephenotype.org/data/genes/MGI:1306812	Viable
HGNC:1305	C21orf62	chromosome 21 open reading frame 62	21q22.11	Blomen, Hart, Wang	100	0	Non-essential	MGI:1921637	RIKEN cDNA 4932438H23 gene	4932438H23Rik	16	Inparanoid,EggNOG,HomoloGene,HGNC,PhylomeDB,OrthoMCL,NCBI,Panther,OMA,Ensembl,OrthoDB	11	http://www.mousephenotype.org/data/genes/MGI:1921637	Viable
HGNC:13081	SCAPER	S-phase cyclin A associated protein in the ER	15q24.3	Blomen, Hart, Wang	100	0	Non-essential	MGI:1925976	S phase cyclin A-associated protein in the ER	Scaper	9	Inparanoid,EggNOG,HomoloGene,HGNC,OrthoMCL,NCBI,Treefam,OMA,Panther,Ensembl,OrthoDB	11	http://www.mousephenotype.org/data/genes/MGI:1925976	Subviable
HGNC:1309	TBC1D22A	TBC1 domain family member 22A	22q13.31	Blomen, Hart, Wang	100	0	Non-essential	MGI:1289265	TBC1 domain family, member 22a	Tbc1d22a	15	Inparanoid,EggNOG,HomoloGene,HGNC,PhylomeDB,NCBI,Treefam,Panther,OMA,Ensembl,OrthoDB	11	http://www.mousephenotype.org/data/genes/MGI:1289265	Viable
HGNC:1310	TMEM184B	transmembrane protein 184B	22q13.1	Blomen, Hart, Wang	100	0	Non-essential	MGI:2445179	transmembrane protein 184b	Tmem184b	15	Inparanoid,EggNOG,HomoloGene,HGNC,PhylomeDB,OrthoMCL,NCBI,Treefam,Panther,OMA,Ensembl,OrthoDB	12	http://www.mousephenotype.org/data/genes/MGI:2445179	Subviable
HGNC:13104	ZSCAN21	zinc finger and SCAN domain containing 21	7q22.1	Blomen, Hart, Wang	100	0	Non-essential	MGI:99182	zinc finger and SCAN domain containing 21	Zscan21	5	Inparanoid,EggNOG,HomoloGene,HGNC,OrthoMCL,NCBI,Treefam,Panther,OMA,Ensembl,OrthoDB	11	http://www.mousephenotype.org/data/genes/MGI:99182	Subviable
HGNC:13128	ZNF711	zinc finger protein 711	Xq21.1	Blomen, Hart, Wang	100	0	Non-essential	MGI:3045342	zinc finger protein 711	Zfp711	X	EggNOG,HomoloGene,HGNC,NCBI,OrthoMCL,Treefam,OMA,Ensembl,OrthoDB	9	http://www.mousephenotype.org/data/genes/MGI:3045342	Viable
HGNC:13139	ZNF7	zinc finger protein 7	8q24.3	Blomen, Hart, Wang	100	0	Non-essential	MGI:99208	zinc finger protein 7	Zfp7	15	Inparanoid,HomoloGene,HGNC,PhylomeDB,NCBI,OrthoMCL,Panther,OMA,Ensembl,OrthoDB	10	http://www.mousephenotype.org/data/genes/MGI:99208	Subviable
HGNC:13178	IKZF3	IKAROS family zinc finger 3	17q12-q21.1	Blomen, Hart, Wang	100	0	Non-essential	MGI:1342542	IKAROS family zinc finger 3	Ikzf3	11	Inparanoid,EggNOG,HomoloGene,HGNC,NCBI,Treefam,Panther,OMA,Ensembl,OrthoDB	10	http://www.mousephenotype.org/data/genes/MGI:1342542	Viable
HGNC:1318	C3	complement C3	19p13.3	Blomen, Hart, Wang	100	0	Non-essential	MGI:88227	complement component 3	C3	17	Inparanoid,EggNOG,HomoloGene,HGNC,OrthoMCL,NCBI,Panther,Treefam,OMA,Ensembl,OrthoDB	11	http://www.mousephenotype.org/data/genes/MGI:88227	Viable
HGNC:13180	ZFYVE1	zinc finger FYVE-type containing 1	14q24.2	Blomen, Hart, Wang	100	0	Non-essential	MGI:3026685	zinc finger, FYVE domain containing 1	Zfyve1	12	Inparanoid,EggNOG,HomoloGene,HGNC,OrthoMCL,NCBI,Panther,Treefam,OMA,Ensembl,OrthoDB	11	http://www.mousephenotype.org/data/genes/MGI:3026685	Viable
HGNC:1319	C3AR1	complement C3a receptor 1	12p13.31	Blomen, Hart, Wang	100	0	Non-essential	MGI:1097680	complement component 3a receptor 1	C3ar1	6	Inparanoid,EggNOG,HomoloGene,PhylomeDB,HGNC,NCBI,OrthoMCL,Panther,Treefam,OMA,Ensembl,OrthoDB	12	http://www.mousephenotype.org/data/genes/MGI:1097680	Viable
HGNC:13202	ADAMTS9	ADAM metallopeptidase with thrombospondin type 1 motif 9	3p14.1	Blomen, Hart, Wang	100	0	Non-essential	MGI:1916320	a disintegrin-like and metallopeptidase (reprolysin type) with thrombospondin type 1 motif, 9	Adamts9	6	Inparanoid,EggNOG,HomoloGene,HGNC,NCBI,OrthoMCL,Treefam,Panther,OMA,Ensembl,OrthoDB	11	http://www.mousephenotype.org/data/genes/MGI:1916320	Subviable
HGNC:13203	AICDA	activation induced cytidine deaminase	12p13.31	Blomen, Hart, Wang	100	0	Non-essential	MGI:1342279	activation-induced cytidine deaminase	Aicda	6	EggNOG,HomoloGene,HGNC,PhylomeDB,OrthoMCL,NCBI,Treefam,Panther,OMA,Ensembl,OrthoDB	11	http://www.mousephenotype.org/data/genes/MGI:1342279	Viable
HGNC:13209	ARHGEF5	Rho guanine nucleotide exchange factor 5	7q35	Blomen, Hart, Wang	100	0	Non-essential	MGI:1858952	Rho guanine nucleotide exchange factor (GEF) 5	Arhgef5	6	Inparanoid,HomoloGene,HGNC,PhylomeDB,OrthoMCL,NCBI,Treefam,Panther,OMA,Ensembl,OrthoDB	11	http://www.mousephenotype.org/data/genes/MGI:1858952	Viable
HGNC:13222	BCL11B	B cell CLL/lymphoma 11B	14q32.2	Blomen, Hart, Wang	100	0	Non-essential	MGI:1929913	B cell leukemia/lymphoma 11B	Bcl11b	12	Inparanoid,EggNOG,HomoloGene,PhylomeDB,HGNC,OrthoMCL,NCBI,Panther,Treefam,OMA,Ensembl,OrthoDB	12	http://www.mousephenotype.org/data/genes/MGI:1929913	Lethal
HGNC:13238	APMAP	adipocyte plasma membrane associated protein	20p11.21	Blomen, Hart, Wang	100	0	Non-essential	MGI:1919131	adipocyte plasma membrane associated protein	Apmap	2	Inparanoid,EggNOG,HomoloGene,PhylomeDB,HGNC,OrthoMCL,NCBI,Treefam,Panther,OMA,Ensembl,OrthoDB	12	http://www.mousephenotype.org/data/genes/MGI:1919131	Viable
HGNC:13242	HHATL	hedgehog acyltransferase like	3p22.1	Blomen, Hart, Wang	100	0	Non-essential	MGI:1922020	hedgehog acyltransferase-like	Hhatl	9	Inparanoid,EggNOG,HomoloGene,HGNC,PhylomeDB,NCBI,Treefam,Panther,OMA,Ensembl,OrthoDB	11	http://www.mousephenotype.org/data/genes/MGI:1922020	Viable
HGNC:13249	CAPN12	calpain 12	19q13.2	Blomen, Hart, Wang	100	0	Non-essential	MGI:1891369	calpain 12	Capn12	7	Inparanoid,EggNOG,HomoloGene,HGNC,OrthoMCL,NCBI,Panther,Treefam,OMA,Ensembl,OrthoDB	11	http://www.mousephenotype.org/data/genes/MGI:1891369	Viable
HGNC:13257	CLEC4A	C-type lectin domain family 4 member A	12p13.31	Blomen, Hart, Wang	100	0	Non-essential	MGI:1920399	C-type lectin domain family 4, member a3	Clec4a3	6	Inparanoid,PhylomeDB,Treefam,Panther,OMA,Ensembl,OrthoDB	7	http://www.mousephenotype.org/data/genes/MGI:1920399	Viable
HGNC:13278	EPB41L4A	erythrocyte membrane protein band 4.1 like 4A	5q22.1-q22.2	Blomen, Hart, Wang	100	0	Non-essential	MGI:103007	erythrocyte membrane protein band 4.1 like 4a	Epb41l4a	18	Inparanoid,EggNOG,HomoloGene,HGNC,PhylomeDB,OrthoMCL,NCBI,Treefam,Panther,OMA,Ensembl,OrthoDB	12	http://www.mousephenotype.org/data/genes/MGI:103007	Viable
HGNC:13291	GABARAPL2	GABA type A receptor associated protein like 2	16q23.1	Blomen, Hart, Wang	100	0	Non-essential	MGI:1890602	gamma-aminobutyric acid (GABA) A receptor-associated protein-like 2	Gabarapl2	8	Inparanoid,EggNOG,HomoloGene,PhylomeDB,HGNC,OrthoMCL,NCBI,Treefam,Panther,OMA,Ensembl,OrthoDB	12	http://www.mousephenotype.org/data/genes/MGI:1890602	Lethal
HGNC:13302	GPR63	G protein-coupled receptor 63	6q16.1	Blomen, Hart, Wang	100	0	Non-essential	MGI:2135884	G protein-coupled receptor 63	Gpr63	4	Inparanoid,EggNOG,HomoloGene,HGNC,NCBI,Panther,OMA,Ensembl,OrthoDB	9	http://www.mousephenotype.org/data/genes/MGI:2135884	Viable
HGNC:13308	GPRC5B	G protein-coupled receptor class C group 5 member B	16p12.3	Blomen, Hart, Wang	100	0	Non-essential	MGI:1927596	G protein-coupled receptor, family C, group 5, member B	Gprc5b	7	Inparanoid,EggNOG,HomoloGene,HGNC,OrthoMCL,NCBI,Treefam,Panther,OMA,Ensembl,OrthoDB	11	http://www.mousephenotype.org/data/genes/MGI:1927596	Viable
HGNC:1331	C5	complement C5	9q33.2	Blomen, Hart, Wang	100	0	Non-essential	MGI:96031	hemolytic complement	Hc	2	Inparanoid,EggNOG,HomoloGene,HGNC,PhylomeDB,OrthoMCL,NCBI,Panther,Treefam,OMA,Ensembl,OrthoDB	12	http://www.mousephenotype.org/data/genes/MGI:96031	Viable
HGNC:13310	GPRC5D	G protein-coupled receptor class C group 5 member D	12p13.1	Blomen, Hart, Wang	100	0	Non-essential	MGI:1935037	G protein-coupled receptor, family C, group 5, member D	Gprc5d	6	Inparanoid,EggNOG,HomoloGene,PhylomeDB,HGNC,OrthoMCL,NCBI,Treefam,Panther,OMA,Ensembl,OrthoDB	12	http://www.mousephenotype.org/data/genes/MGI:1935037	Viable
HGNC:13326	HUNK	hormonally up-regulated Neu-associated kinase	21q22.11	Blomen, Hart, Wang	100	0	Non-essential	MGI:1347352	hormonally upregulated Neu-associated kinase	Hunk	16	Inparanoid,EggNOG,HomoloGene,PhylomeDB,HGNC,OrthoMCL,NCBI,Panther,Treefam,OMA,Ensembl,OrthoDB	12	http://www.mousephenotype.org/data/genes/MGI:1347352	Viable
HGNC:13386	NEK7	NIMA related kinase 7	1q31.3	Blomen, Hart, Wang	100	0	Non-essential	MGI:1890645	NIMA (never in mitosis gene a)-related expressed kinase 7	Nek7	1	Inparanoid,EggNOG,HomoloGene,PhylomeDB,HGNC,OrthoMCL,NCBI,Treefam,Panther,OMA,Ensembl,OrthoDB	12	http://www.mousephenotype.org/data/genes/MGI:1890645	Lethal
HGNC:13404	PCDH10	protocadherin 10	4q28.3	Blomen, Hart, Wang	100	0	Non-essential	MGI:1338042	protocadherin 10	Pcdh10	3	Inparanoid,EggNOG,HomoloGene,HGNC,NCBI,Treefam,Panther,OMA,Ensembl,OrthoDB	10	http://www.mousephenotype.org/data/genes/MGI:1338042	Viable
HGNC:13411	PHTF2	putative homeodomain transcription factor 2	7q11.23-q21.11	Blomen, Hart, Wang	100	0	Non-essential	MGI:1916020	putative homeodomain transcription factor 2	Phtf2	5	Inparanoid,EggNOG,HomoloGene,HGNC,NCBI,Treefam,Panther,OMA,Ensembl,OrthoDB	10	http://www.mousephenotype.org/data/genes/MGI:1916020	Viable
HGNC:13414	PLA2G2E	phospholipase A2 group IIE	1p36.13	Blomen, Hart, Wang	100	0	Non-essential	MGI:1349660	phospholipase A2, group IIE	Pla2g2e	4	Inparanoid,EggNOG,HomoloGene,PhylomeDB,HGNC,NCBI,OrthoMCL,Panther,Treefam,OMA,Ensembl,OrthoDB	12	http://www.mousephenotype.org/data/genes/MGI:1349660	Viable
HGNC:13415	PNCK	pregnancy up-regulated nonubiquitous CaM kinase	Xq28	Blomen, Hart, Wang	100	0	Non-essential	MGI:1347357	pregnancy upregulated non-ubiquitously expressed CaM kinase	Pnck	X	Inparanoid,HomoloGene,HGNC,PhylomeDB,OrthoMCL,NCBI,Panther,Treefam,OMA,Ensembl,OrthoDB	11	http://www.mousephenotype.org/data/genes/MGI:1347357	Viable
HGNC:13448	SLC38A2	solute carrier family 38 member 2	12q13.11	Blomen, Hart, Wang	100	0	Non-essential	MGI:1915010	solute carrier family 38, member 2	Slc38a2	15	Inparanoid,EggNOG,HomoloGene,PhylomeDB,HGNC,OrthoMCL,NCBI,Treefam,OMA,Panther,Ensembl,OrthoDB	12	http://www.mousephenotype.org/data/genes/MGI:1915010	Subviable
HGNC:1349	SAMD9L	sterile alpha motif domain containing 9 like	7q21.2	Blomen, Hart, Wang	100	0	Non-essential	MGI:1343184	sterile alpha motif domain containing 9-like	Samd9l	6	Inparanoid,EggNOG,HomoloGene,HGNC,OrthoMCL,NCBI,Treefam,Panther,OMA,Ensembl,OrthoDB	11	http://www.mousephenotype.org/data/genes/MGI:1343184	Viable
HGNC:13499	ZNF260	zinc finger protein 260	19q13.12	Blomen, Hart, Wang	100	0	Non-essential	MGI:1347071	zinc finger protein 260	Zfp260	7	Inparanoid,EggNOG,HomoloGene,HGNC,PhylomeDB,NCBI,Panther,Treefam,OMA,Ensembl,OrthoDB	11	http://www.mousephenotype.org/data/genes/MGI:1347071	Subviable
HGNC:13502	ZNF287	zinc finger protein 287	17p11.2	Blomen, Hart, Wang	100	0	Non-essential	MGI:2176561	zinc finger protein 287	Zfp287	11	Inparanoid,EggNOG,HomoloGene,PhylomeDB,HGNC,NCBI,Treefam,OMA,Ensembl,OrthoDB	10	http://www.mousephenotype.org/data/genes/MGI:2176561	Viable
HGNC:1352	C8A	complement C8 alpha chain	1p32.2	Blomen, Hart, Wang	100	0	Non-essential	MGI:2668347	complement component 8, alpha polypeptide	C8a	4	Inparanoid,EggNOG,HomoloGene,PhylomeDB,HGNC,NCBI,OrthoMCL,Treefam,OMA,Panther,Ensembl,OrthoDB	12	http://www.mousephenotype.org/data/genes/MGI:2668347	Viable
HGNC:13526	VPS9D1	VPS9 domain containing 1	16q24.3	Blomen, Hart, Wang	100	0	Non-essential	MGI:1914143	VPS9 domain containing 1	Vps9d1	8	Inparanoid,EggNOG,HomoloGene,HGNC,PhylomeDB,NCBI,OrthoMCL,Treefam,OMA,Panther,Ensembl,OrthoDB	12	http://www.mousephenotype.org/data/genes/MGI:1914143	Viable
HGNC:1353	C8B	complement C8 beta chain	1p32.2	Blomen, Hart, Wang	100	0	Non-essential	MGI:88236	complement component 8, beta polypeptide	C8b	4	Inparanoid,EggNOG,HomoloGene,HGNC,PhylomeDB,NCBI,OrthoMCL,Treefam,OMA,Panther,Ensembl,OrthoDB	12	http://www.mousephenotype.org/data/genes/MGI:88236	Viable
HGNC:13534	ATP8B2	ATPase phospholipid transporting 8B2	1q21.3	Blomen, Hart, Wang	100	0	Non-essential	MGI:1859660	ATPase, class I, type 8B, member 2	Atp8b2	3	Inparanoid,EggNOG,HomoloGene,HGNC,OrthoMCL,NCBI,Treefam,OMA,Panther,Ensembl,OrthoDB	11	http://www.mousephenotype.org/data/genes/MGI:1859660	Subviable
HGNC:13572	FCGBP	Fc fragment of IgG binding protein	19q13.2	Blomen, Hart, Wang	100	0	Non-essential	MGI:2444336	Fc fragment of IgG binding protein	Fcgbp	7	Inparanoid,HomoloGene,HGNC,NCBI,Panther,Ensembl,OrthoDB	7	http://www.mousephenotype.org/data/genes/MGI:2444336	Viable
HGNC:1358	C9	complement C9	5p13.1	Blomen, Hart, Wang	100	0	Non-essential	MGI:1098282	complement component 9	C9	15	Inparanoid,EggNOG,HomoloGene,HGNC,OrthoMCL,NCBI,Treefam,Panther,OMA,Ensembl,OrthoDB	11	http://www.mousephenotype.org/data/genes/MGI:1098282	Viable
HGNC:13586	FBXO7	F-box protein 7	22q12.3	Blomen, Hart, Wang	100	0	Non-essential	MGI:1917004	F-box protein 7	Fbxo7	10	Inparanoid,EggNOG,HomoloGene,PhylomeDB,HGNC,OrthoMCL,NCBI,Treefam,Panther,OMA,Ensembl,OrthoDB	12	http://www.mousephenotype.org/data/genes/MGI:1917004	Viable
HGNC:13587	FBXO8	F-box protein 8	4q34.1	Blomen, Hart, Wang	100	0	Non-essential	MGI:1354696	F-box protein 8	Fbxo8	8	Inparanoid,EggNOG,HomoloGene,HGNC,NCBI,OrthoMCL,Panther,OMA,Ensembl,OrthoDB	10	http://www.mousephenotype.org/data/genes/MGI:1354696	Viable
HGNC:13588	FBXO9	F-box protein 9	6p12.1	Blomen, Hart, Wang	100	0	Non-essential	MGI:1918788	f-box protein 9	Fbxo9	9	Inparanoid,EggNOG,HomoloGene,HGNC,PhylomeDB,OrthoMCL,NCBI,Panther,Treefam,OMA,Ensembl,OrthoDB	12	http://www.mousephenotype.org/data/genes/MGI:1918788	Viable
HGNC:13589	FBXO10	F-box protein 10	9p13.2	Blomen, Hart, Wang	100	0	Non-essential	MGI:2686937	F-box protein 10	Fbxo10	4	Inparanoid,EggNOG,HGNC,PhylomeDB,OrthoMCL,Treefam,Panther,OMA,Ensembl,OrthoDB	10	http://www.mousephenotype.org/data/genes/MGI:2686937	Viable
HGNC:13593	FBXO22	F-box protein 22	15q24.2	Blomen, Hart, Wang	100	0	Non-essential	MGI:1926014	F-box protein 22	Fbxo22	9	Inparanoid,EggNOG,HomoloGene,PhylomeDB,HGNC,OrthoMCL,NCBI,Treefam,Panther,OMA,Ensembl,OrthoDB	12	http://www.mousephenotype.org/data/genes/MGI:1926014	Viable
HGNC:13595	FBXO24	F-box protein 24	7q22.1	Blomen, Hart, Wang	100	0	Non-essential	MGI:1918426	F-box protein 24	Fbxo24	5	Inparanoid,HomoloGene,HGNC,PhylomeDB,NCBI,OrthoMCL,Treefam,Panther,OMA,Ensembl,OrthoDB	11	http://www.mousephenotype.org/data/genes/MGI:1918426	Viable
HGNC:13597	FBXW8	F-box and WD repeat domain containing 8	12q24.22	Blomen, Hart, Wang	100	0	Non-essential	MGI:1923041	F-box and WD-40 domain protein 8	Fbxw8	5	Inparanoid,HomoloGene,PhylomeDB,HGNC,OrthoMCL,NCBI,Treefam,OMA,Ensembl,OrthoDB	10	http://www.mousephenotype.org/data/genes/MGI:1923041	Subviable
HGNC:13598	FBXL2	F-box and leucine rich repeat protein 2	3p22.3	Blomen, Hart, Wang	100	0	Non-essential	MGI:1919429	F-box and leucine-rich repeat protein 2	Fbxl2	9	Inparanoid,EggNOG,HomoloGene,HGNC,PhylomeDB,NCBI,OrthoMCL,Treefam,Panther,OMA,Ensembl,OrthoDB	12	http://www.mousephenotype.org/data/genes/MGI:1919429	Viable
HGNC:13611	FBXL12	F-box and leucine rich repeat protein 12	19p13.2	Blomen, Hart, Wang	100	0	Non-essential	MGI:1354738	F-box and leucine-rich repeat protein 12	Fbxl12	9	Inparanoid,EggNOG,HomoloGene,PhylomeDB,HGNC,OrthoMCL,NCBI,Treefam,Panther,OMA,Ensembl,OrthoDB	12	http://www.mousephenotype.org/data/genes/MGI:1354738	Viable
HGNC:13617	FBXO15	F-box protein 15	18q22.3	Blomen, Hart, Wang	100	0	Non-essential	MGI:1354755	F-box protein 15	Fbxo15	18	Inparanoid,EggNOG,HomoloGene,HGNC,OrthoMCL,NCBI,Panther,Treefam,OMA,Ensembl,OrthoDB	11	http://www.mousephenotype.org/data/genes/MGI:1354755	Viable
HGNC:13646	LAPTM4B	lysosomal protein transmembrane 4 beta	8q22.1	Blomen, Hart, Wang	100	0	Non-essential	MGI:1890494	lysosomal-associated protein transmembrane 4B	Laptm4b	15	Inparanoid,EggNOG,HomoloGene,HGNC,PhylomeDB,NCBI,Treefam,Panther,OMA,Ensembl,OrthoDB	11	http://www.mousephenotype.org/data/genes/MGI:1890494	Subviable
HGNC:1366	ADAMTS13	ADAM metallopeptidase with thrombospondin type 1 motif 13	9q34.2	Blomen, Hart, Wang	100	0	Non-essential	MGI:2685556	a disintegrin-like and metallopeptidase (reprolysin type) with thrombospondin type 1 motif, 13	Adamts13	2	Inparanoid,EggNOG,HomoloGene,HGNC,PhylomeDB,NCBI,OrthoMCL,Panther,Treefam,OMA,Ensembl,OrthoDB	12	http://www.mousephenotype.org/data/genes/MGI:2685556	Viable
HGNC:13700	IL22RA1	interleukin 22 receptor subunit alpha 1	1p36.11	Blomen, Hart, Wang	100	0	Non-essential	MGI:2663588	interleukin 22 receptor, alpha 1	Il22ra1	4	Inparanoid,EggNOG,HomoloGene,HGNC,OrthoMCL,NCBI,Treefam,OMA,Panther,Ensembl,OrthoDB	11	http://www.mousephenotype.org/data/genes/MGI:2663588	Viable
HGNC:13706	THEG	theg spermatid protein	19p13.3	Blomen, Hart, Wang	100	0	Non-essential	MGI:1338756	testicular haploid expressed gene	Theg	10	Inparanoid,EggNOG,HomoloGene,PhylomeDB,HGNC,OrthoMCL,NCBI,Panther,Treefam,OMA,Ensembl,OrthoDB	12	http://www.mousephenotype.org/data/genes/MGI:1338756	Viable
HGNC:13708	GPR182	G protein-coupled receptor 182	12q13.3	Blomen, Hart, Wang	100	0	Non-essential	MGI:109545	G protein-coupled receptor 182	Gpr182	10	Inparanoid,EggNOG,HomoloGene,HGNC,OrthoMCL,NCBI,Treefam,Panther,OMA,Ensembl,OrthoDB	11	http://www.mousephenotype.org/data/genes/MGI:109545	Viable
HGNC:1371	CA12	carbonic anhydrase 12	15q22.2	Blomen, Hart, Wang	100	0	Non-essential	MGI:1923709	carbonic anhydrase 12	Car12	9	EggNOG,HomoloGene,HGNC,OrthoMCL,NCBI,Panther,Treefam,OMA,Ensembl,OrthoDB	10	http://www.mousephenotype.org/data/genes/MGI:1923709	Viable
HGNC:13717	ENPP5	ectonucleotide pyrophosphatase/phosphodiesterase 5 (putative)	6p21.1	Blomen, Hart, Wang	100	0	Non-essential	MGI:1933830	ectonucleotide pyrophosphatase/phosphodiesterase 5	Enpp5	17	EggNOG,HomoloGene,HGNC,OrthoMCL,NCBI,Treefam,Panther,OMA,Ensembl,OrthoDB	10	http://www.mousephenotype.org/data/genes/MGI:1933830	Viable
HGNC:1372	CA14	carbonic anhydrase 14	1q21.2	Blomen, Hart, Wang	100	0	Non-essential	MGI:1344341	carbonic anhydrase 14	Car14	3	Inparanoid,EggNOG,HomoloGene,PhylomeDB,HGNC,OrthoMCL,NCBI,Panther,Treefam,OMA,Ensembl,OrthoDB	12	http://www.mousephenotype.org/data/genes/MGI:1344341	Viable
HGNC:13735	RGS19	regulator of G protein signaling 19	20q13.33	Blomen, Hart, Wang	100	0	Non-essential	MGI:1915153	regulator of G-protein signaling 19	Rgs19	2	Inparanoid,EggNOG,HomoloGene,PhylomeDB,HGNC,NCBI,OrthoMCL,Treefam,Panther,OMA,Ensembl,OrthoDB	12	http://www.mousephenotype.org/data/genes/MGI:1915153	Viable
HGNC:1375	CA4	carbonic anhydrase 4	17q23.1	Blomen, Hart, Wang	100	0	Non-essential	MGI:1096574	carbonic anhydrase 4	Car4	11	Inparanoid,EggNOG,HomoloGene,HGNC,OrthoMCL,NCBI,Panther,Treefam,OMA,Ensembl,OrthoDB	11	http://www.mousephenotype.org/data/genes/MGI:1096574	Subviable
HGNC:13752	MYOZ1	myozenin 1	10q22.2	Blomen, Hart, Wang	100	0	Non-essential	MGI:1929471	myozenin 1	Myoz1	14	Inparanoid,EggNOG,HomoloGene,PhylomeDB,HGNC,OrthoMCL,NCBI,Treefam,Panther,OMA,Ensembl,OrthoDB	12	http://www.mousephenotype.org/data/genes/MGI:1929471	Viable
HGNC:13779	RNF24	ring finger protein 24	20p13	Blomen, Hart, Wang	100	0	Non-essential	MGI:1261771	ring finger protein 24	Rnf24	2	Inparanoid,EggNOG,HomoloGene,PhylomeDB,HGNC,NCBI,OrthoMCL,OMA,Panther,Ensembl,OrthoDB	11	http://www.mousephenotype.org/data/genes/MGI:1261771	Viable
HGNC:1378	CA5B	carbonic anhydrase 5B	Xp22.2	Blomen, Hart, Wang	100	0	Non-essential	MGI:1926249	carbonic anhydrase 5b, mitochondrial	Car5b	X	Inparanoid,EggNOG,HomoloGene,HGNC,PhylomeDB,OrthoMCL,NCBI,Panther,Treefam,OMA,Ensembl,OrthoDB	12	http://www.mousephenotype.org/data/genes/MGI:1926249	Viable
HGNC:1381	CA7	carbonic anhydrase 7	16q22.1	Blomen, Hart, Wang	100	0	Non-essential	MGI:103100	carbonic anhydrase 7	Car7	8	Inparanoid,EggNOG,HomoloGene,PhylomeDB,HGNC,NCBI,OrthoMCL,Panther,Treefam,OMA,Ensembl,OrthoDB	12	http://www.mousephenotype.org/data/genes/MGI:103100	Viable
HGNC:13811	SLC4A10	solute carrier family 4 member 10	2q24.2	Blomen, Hart, Wang	100	0	Non-essential	MGI:2150150	solute carrier family 4, sodium bicarbonate cotransporter-like, member 10	Slc4a10	2	Inparanoid,HomoloGene,HGNC,PhylomeDB,NCBI,OrthoMCL,Treefam,Panther,OMA,Ensembl,OrthoDB	11	http://www.mousephenotype.org/data/genes/MGI:2150150	Viable
HGNC:13829	WNT10A	Wnt family member 10A	2q35	Blomen, Hart, Wang	100	0	Non-essential	MGI:108071	wingless-type MMTV integration site family, member 10A	Wnt10a	1	Inparanoid,EggNOG,HomoloGene,PhylomeDB,HGNC,OrthoMCL,NCBI,Treefam,Panther,OMA,Ensembl,OrthoDB	12	http://www.mousephenotype.org/data/genes/MGI:108071	Viable
HGNC:13890	ITCH	itchy E3 ubiquitin protein ligase	20q11.22	Blomen, Hart, Wang	100	0	Non-essential	MGI:1202301	itchy, E3 ubiquitin protein ligase	Itch	2	Inparanoid,EggNOG,HomoloGene,HGNC,PhylomeDB,OrthoMCL,NCBI,Panther,Treefam,OMA,Ensembl,OrthoDB	12	http://www.mousephenotype.org/data/genes/MGI:1202301	Viable
HGNC:13916	APOM	apolipoprotein M	6p21.33	Blomen, Hart, Wang	100	0	Non-essential	MGI:1930124	apolipoprotein M	Apom	17	Inparanoid,HomoloGene,HGNC,PhylomeDB,OrthoMCL,NCBI,Treefam,Panther,OMA,Ensembl,OrthoDB	11	http://www.mousephenotype.org/data/genes/MGI:1930124	Viable
HGNC:13920	GPANK1	G-patch domain and ankyrin repeats 1	6p21.33	Blomen, Hart, Wang	100	0	Non-essential	MGI:2148975	G patch domain and ankyrin repeats 1	Gpank1	17	Inparanoid,HomoloGene,HGNC,PhylomeDB,NCBI,OrthoMCL,Treefam,Panther,OMA,Ensembl,OrthoDB	11	http://www.mousephenotype.org/data/genes/MGI:2148975	Viable
HGNC:13937	MPIG6B	megakaryocyte and platelet inhibitory receptor G6b	6p21.33	Blomen, Hart, Wang	100	0	Non-essential	MGI:2146995	megakaryocyte and platelet inhibitory receptor G6b	Mpig6b	17	Inparanoid,HomoloGene,HGNC,OrthoMCL,NCBI,Treefam,Panther,OMA,Ensembl,OrthoDB	10	http://www.mousephenotype.org/data/genes/MGI:2146995	Viable
HGNC:13938	SAPCD1	suppressor APC domain containing 1	6p21.33	Blomen, Hart, Wang	100	0	Non-essential	MGI:2388100	suppressor APC domain containing 1	Sapcd1	17	Inparanoid,HomoloGene,HGNC,PhylomeDB,OrthoMCL,NCBI,Treefam,Panther,OMA,Ensembl,OrthoDB,OrthoDB	12	http://www.mousephenotype.org/data/genes/MGI:2388100	Viable
HGNC:13941	SLC44A4	solute carrier family 44 member 4	6p21.33	Blomen, Hart, Wang	100	0	Non-essential	MGI:1917379	solute carrier family 44, member 4	Slc44a4	17	Inparanoid,HomoloGene,HGNC,PhylomeDB,OrthoMCL,NCBI,Treefam,Panther,OMA,Ensembl,OrthoDB	11	http://www.mousephenotype.org/data/genes/MGI:1917379	Viable
HGNC:13944	EGFL8	EGF like domain multiple 8	6p21.32	Blomen, Hart, Wang	100	0	Non-essential	MGI:1932094	EGF-like domain 8	Egfl8	17	Inparanoid,HomoloGene,HGNC,OrthoMCL,NCBI,Treefam,Panther,OMA,Ensembl,OrthoDB	10	http://www.mousephenotype.org/data/genes/MGI:1932094	Viable
HGNC:13945	GPSM3	G protein signaling modulator 3	6p21.32	Blomen, Hart, Wang	100	0	Non-essential	MGI:2146785	G-protein signalling modulator 3 (AGS3-like, C. elegans)	Gpsm3	17	Inparanoid,HomoloGene,HGNC,PhylomeDB,OrthoMCL,NCBI,Treefam,Panther,OMA,Ensembl	10	http://www.mousephenotype.org/data/genes/MGI:2146785	Viable
HGNC:1396	CACNA1I	calcium voltage-gated channel subunit alpha1 I	22q13.1	Blomen, Hart, Wang	100	0	Non-essential	MGI:2178051	calcium channel, voltage-dependent, alpha 1I subunit	Cacna1i	15	Inparanoid,EggNOG,HomoloGene,HGNC,NCBI,Treefam,Panther,OMA,Ensembl,OrthoDB	10	http://www.mousephenotype.org/data/genes/MGI:2178051	Viable
HGNC:1397	CACNA1S	calcium voltage-gated channel subunit alpha1 S	1q32.1	Blomen, Hart, Wang	100	0	Non-essential	MGI:88294	calcium channel, voltage-dependent, L type, alpha 1S subunit	Cacna1s	1	Inparanoid,EggNOG,HomoloGene,HGNC,NCBI,OrthoMCL,Treefam,Panther,OMA,Ensembl,OrthoDB	11	http://www.mousephenotype.org/data/genes/MGI:88294	Lethal
HGNC:13998	PRDM13	PR/SET domain 13	6q16.2	Blomen, Hart, Wang	100	0	Non-essential	MGI:2448528	PR domain containing 13	Prdm13	4	Inparanoid,EggNOG,HomoloGene,HGNC,PhylomeDB,OrthoMCL,NCBI,Treefam,Panther,OMA,Ensembl,OrthoDB	12	http://www.mousephenotype.org/data/genes/MGI:2448528	Viable
HGNC:14001	PRDM14	PR/SET domain 14	8q13.3	Blomen, Hart, Wang	100	0	Non-essential	MGI:3588194	PR domain containing 14	Prdm14	1	Inparanoid,EggNOG,HomoloGene,HGNC,NCBI,Treefam,Panther,OMA,Ensembl,OrthoDB	10	http://www.mousephenotype.org/data/genes/MGI:3588194	Viable
HGNC:14015	CELF4	CUGBP Elav-like family member 4	18q12.2	Blomen, Hart, Wang	100	0	Non-essential	MGI:1932407	CUGBP, Elav-like family member 4	Celf4	18	Inparanoid,EggNOG,HomoloGene,PhylomeDB,HGNC,OrthoMCL,NCBI,Panther,Treefam,OMA,Ensembl,OrthoDB	12	http://www.mousephenotype.org/data/genes/MGI:1932407	Lethal
HGNC:14025	SLC5A7	solute carrier family 5 member 7	2q12.3	Blomen, Hart, Wang	100	0	Non-essential	MGI:1927126	solute carrier family 5 (choline transporter), member 7	Slc5a7	17	Inparanoid,EggNOG,HomoloGene,PhylomeDB,HGNC,NCBI,OrthoMCL,Panther,Treefam,OMA,Ensembl,OrthoDB	12	http://www.mousephenotype.org/data/genes/MGI:1927126	Lethal
HGNC:14059	CELF6	CUGBP Elav-like family member 6	15q23	Blomen, Hart, Wang	100	0	Non-essential	MGI:1923433	CUGBP, Elav-like family member 6	Celf6	9	Inparanoid,EggNOG,PhylomeDB,HGNC,OrthoMCL,NCBI,Panther,Treefam,Ensembl,OrthoDB	10	http://www.mousephenotype.org/data/genes/MGI:1923433	Viable
HGNC:1406	CACNG2	calcium voltage-gated channel auxiliary subunit gamma 2	22q12.3	Blomen, Hart, Wang	100	0	Non-essential	MGI:1316660	calcium channel, voltage-dependent, gamma subunit 2	Cacng2	15	Inparanoid,EggNOG,HomoloGene,PhylomeDB,HGNC,OrthoMCL,NCBI,Treefam,OMA,Panther,Ensembl,OrthoDB	12	http://www.mousephenotype.org/data/genes/MGI:1316660	Viable
HGNC:14073	ATP1A4	ATPase Na+/K+ transporting subunit alpha 4	1q23.2	Blomen, Hart, Wang	100	0	Non-essential	MGI:1351335	ATPase, Na+/K+ transporting, alpha 4 polypeptide	Atp1a4	1	Inparanoid,EggNOG,HomoloGene,HGNC,NCBI,OrthoMCL,Panther,Treefam,OMA,Ensembl,OrthoDB	11	http://www.mousephenotype.org/data/genes/MGI:1351335	Viable
HGNC:14099	CNOT6	CCR4-NOT transcription complex subunit 6	5q35.3	Blomen, Hart, Wang	100	0	Non-essential	MGI:2144529	CCR4-NOT transcription complex, subunit 6	Cnot6	11	EggNOG,HomoloGene,HGNC,PhylomeDB,NCBI,Treefam,Panther,OMA,Ensembl,OrthoDB	10	http://www.mousephenotype.org/data/genes/MGI:2144529	Subviable
HGNC:14103	ARHGEF10	Rho guanine nucleotide exchange factor 10	8p23.3	Blomen, Hart, Wang	100	0	Non-essential	MGI:2444453	Rho guanine nucleotide exchange factor (GEF) 10	Arhgef10	8	Inparanoid,EggNOG,HomoloGene,HGNC,PhylomeDB,NCBI,OrthoMCL,Panther,Treefam,OMA,Ensembl,OrthoDB	12	http://www.mousephenotype.org/data/genes/MGI:2444453	Viable
HGNC:14107	PMEPA1	prostate transmembrane protein, androgen induced 1	20q13.31	Blomen, Hart, Wang	100	0	Non-essential	MGI:1929600	prostate transmembrane protein, androgen induced 1	Pmepa1	2	Inparanoid,HomoloGene,HGNC,NCBI,Treefam,Panther,OMA,Ensembl,OrthoDB	9	http://www.mousephenotype.org/data/genes/MGI:1929600	Viable
HGNC:14129	EHMT2	euchromatic histone lysine methyltransferase 2	6p21.33	Blomen, Hart, Wang	100	0	Non-essential	MGI:2148922	euchromatic histone lysine N-methyltransferase 2	Ehmt2	17	Inparanoid,HomoloGene,HGNC,PhylomeDB,NCBI,Treefam,Panther,OMA,Ensembl,OrthoDB	10	http://www.mousephenotype.org/data/genes/MGI:2148922	Lethal
HGNC:14131	GNG13	G protein subunit gamma 13	16p13.3	Blomen, Hart, Wang	100	0	Non-essential	MGI:1925616	guanine nucleotide binding protein (G protein), gamma 13	Gng13	17	Inparanoid,EggNOG,HomoloGene,PhylomeDB,HGNC,OrthoMCL,NCBI,Treefam,Panther,OMA,Ensembl,OrthoDB	12	http://www.mousephenotype.org/data/genes/MGI:1925616	Subviable
HGNC:14132	DOCK9	dedicator of cytokinesis 9	13q32.3	Blomen, Hart, Wang	100	0	Non-essential	MGI:106321	dedicator of cytokinesis 9	Dock9	14	Inparanoid,EggNOG,HomoloGene,HGNC,NCBI,Treefam,Panther,OMA,Ensembl,OrthoDB	10	http://www.mousephenotype.org/data/genes/MGI:106321	Viable
HGNC:14139	PRR35	proline rich 35	16p13.3	Blomen, Hart, Wang	100	0	Non-essential	MGI:2442713	RIKEN cDNA A930017K11 gene	A930017K11Rik	17	Inparanoid,EggNOG,HGNC,NCBI,Treefam,OMA,Panther,Ensembl,OrthoDB	9	http://www.mousephenotype.org/data/genes/MGI:2442713	Viable
HGNC:14141	METTL26	methyltransferase like 26	16p13.3	Blomen, Hart, Wang	100	0	Non-essential	MGI:1915597	methyltransferase like 26	Mettl26	17	Inparanoid,EggNOG,HomoloGene,HGNC,PhylomeDB,NCBI,Treefam,Panther,OMA,Ensembl,OrthoDB	11	http://www.mousephenotype.org/data/genes/MGI:1915597	Viable
HGNC:14150	FBXL16	F-box and leucine rich repeat protein 16	16p13.3	Blomen, Hart, Wang	100	0	Non-essential	MGI:2448488	F-box and leucine-rich repeat protein 16	Fbxl16	17	Inparanoid,EggNOG,HomoloGene,PhylomeDB,HGNC,OrthoMCL,NCBI,Treefam,Panther,OMA,Ensembl,OrthoDB	12	http://www.mousephenotype.org/data/genes/MGI:2448488	Subviable
HGNC:14153	CCDC78	coiled-coil domain containing 78	16p13.3	Blomen, Hart, Wang	100	0	Non-essential	MGI:2685784	coiled-coil domain containing 78	Ccdc78	17	Inparanoid,EggNOG,HomoloGene,PhylomeDB,HGNC,OrthoMCL,NCBI,Treefam,Panther,OMA,Ensembl,OrthoDB	12	http://www.mousephenotype.org/data/genes/MGI:2685784	Viable
HGNC:14189	LST1	leukocyte specific transcript 1	6p21.33	Blomen, Hart, Wang	100	0	Non-essential	MGI:1096324	leukocyte specific transcript 1	Lst1	17	Inparanoid,HGNC,NCBI,Treefam,Panther,OMA,Ensembl,OrthoDB	8	http://www.mousephenotype.org/data/genes/MGI:1096324	Viable
HGNC:1421	SLC25A20	solute carrier family 25 member 20	3p21.31	Blomen, Hart, Wang	100	0	Non-essential	MGI:1928738	solute carrier family 25 (mitochondrial carnitine/acylcarnitine translocase), member 20	Slc25a20	9	Inparanoid,EggNOG,HomoloGene,PhylomeDB,HGNC,NCBI,OrthoMCL,Treefam,Panther,OMA,Ensembl,OrthoDB	12	http://www.mousephenotype.org/data/genes/MGI:1928738	Lethal
HGNC:14210	SUN2	Sad1 and UNC84 domain containing 2	22q13.1	Blomen, Hart, Wang	100	0	Non-essential	MGI:2443011	Sad1 and UNC84 domain containing 2	Sun2	15	Inparanoid,EggNOG,HomoloGene,PhylomeDB,HGNC,NCBI,Treefam,Panther,OMA,Ensembl,OrthoDB	11	http://www.mousephenotype.org/data/genes/MGI:2443011	Viable
HGNC:14215	TRIM55	tripartite motif containing 55	8q13.1	Blomen, Hart, Wang	100	0	Non-essential	MGI:3036269	tripartite motif-containing 55	Trim55	3	Inparanoid,EggNOG,HomoloGene,HGNC,OrthoMCL,NCBI,Treefam,Panther,OMA,Ensembl,OrthoDB	11	http://www.mousephenotype.org/data/genes/MGI:3036269	Viable
HGNC:14220	SERPINB12	serpin family B member 12	18q21.33	Blomen, Hart, Wang	100	0	Non-essential	MGI:1919119	serine (or cysteine) peptidase inhibitor, clade B (ovalbumin), member 12	Serpinb12	1	Inparanoid,EggNOG,HomoloGene,PhylomeDB,HGNC,OrthoMCL,NCBI,Treefam,Panther,OMA,Ensembl,OrthoDB	12	http://www.mousephenotype.org/data/genes/MGI:1919119	Viable
HGNC:14256	BRPF3	bromodomain and PHD finger containing 3	6p21.31	Blomen, Hart, Wang	100	0	Non-essential	MGI:2146836	bromodomain and PHD finger containing, 3	Brpf3	17	Inparanoid,EggNOG,HomoloGene,HGNC,OrthoMCL,NCBI,Treefam,Panther,OMA,Ensembl,OrthoDB	11	http://www.mousephenotype.org/data/genes/MGI:2146836	Subviable
HGNC:14263	RAB23	RAB23, member RAS oncogene family	6p12.1-p11.2	Blomen, Hart, Wang	100	0	Non-essential	MGI:99833	RAB23, member RAS oncogene family	Rab23	1	Inparanoid,EggNOG,HomoloGene,HGNC,OrthoMCL,NCBI,Treefam,Panther,OMA,Ensembl,OrthoDB	11	http://www.mousephenotype.org/data/genes/MGI:99833	Lethal
HGNC:14283	IKZF5	IKAROS family zinc finger 5	10q26.13	Blomen, Hart, Wang	100	0	Non-essential	MGI:1914393	IKAROS family zinc finger 5	Ikzf5	7	Inparanoid,EggNOG,HomoloGene,HGNC,PhylomeDB,OrthoMCL,NCBI,Treefam,Panther,OMA,Ensembl,OrthoDB	12	http://www.mousephenotype.org/data/genes/MGI:1914393	Viable
HGNC:14313	IFT81	intraflagellar transport 81	12q24.11	Blomen, Hart, Wang	100	0	Non-essential	MGI:1098597	intraflagellar transport 81	Ift81	5	Inparanoid,EggNOG,HomoloGene,HGNC,PhylomeDB,OrthoMCL,NCBI,Panther,Treefam,OMA,Ensembl,OrthoDB	12	http://www.mousephenotype.org/data/genes/MGI:1098597	Lethal
HGNC:14315	FCMR	Fc fragment of IgM receptor	1q32.1	Blomen, Hart, Wang	100	0	Non-essential	MGI:1916419	Fc fragment of IgM receptor	Fcmr	1	EggNOG,HomoloGene,HGNC,NCBI,Treefam,OMA,Panther,Ensembl,OrthoDB	9	http://www.mousephenotype.org/data/genes/MGI:1916419	Viable
HGNC:14325	C1QTNF2	C1q and TNF related 2	5q33.3	Blomen, Hart, Wang	100	0	Non-essential	MGI:1916433	C1q and tumor necrosis factor related protein 2	C1qtnf2	11	Inparanoid,EggNOG,HomoloGene,HGNC,PhylomeDB,OrthoMCL,NCBI,Treefam,Panther,OMA,Ensembl,OrthoDB	12	http://www.mousephenotype.org/data/genes/MGI:1916433	Viable
HGNC:14338	PLEKHA3	pleckstrin homology domain containing A3	2q31.2	Blomen, Hart, Wang	100	0	Non-essential	MGI:1932515	pleckstrin homology domain-containing, family A (phosphoinositide binding specific) member 3	Plekha3	2	Inparanoid,EggNOG,HomoloGene,PhylomeDB,HGNC,OrthoMCL,NCBI,Treefam,Panther,OMA,Ensembl,OrthoDB	12	http://www.mousephenotype.org/data/genes/MGI:1932515	Viable
HGNC:14342	C1QTNF7	C1q and TNF related 7	4p15.32	Blomen, Hart, Wang	100	0	Non-essential	MGI:1925911	C1q and tumor necrosis factor related protein 7	C1qtnf7	5	Inparanoid,HomoloGene,HGNC,PhylomeDB,OrthoMCL,NCBI,Treefam,Panther,OMA,Ensembl,OrthoDB	11	http://www.mousephenotype.org/data/genes/MGI:1925911	Viable
HGNC:14349	SEPT10	septin 10	2q13	Blomen, Hart, Wang	100	0	Non-essential	MGI:1918110	septin 10	Sept10	10	Inparanoid,EggNOG,HomoloGene,HGNC,NCBI,Treefam,Panther,OMA,Ensembl,OrthoDB	10	http://www.mousephenotype.org/data/genes/MGI:1918110	Subviable
HGNC:14358	IRX1	iroquois homeobox 1	5p15.33	Blomen, Hart, Wang	100	0	Non-essential	MGI:1197515	Iroquois homeobox 1	Irx1	13	Inparanoid,EggNOG,HomoloGene,HGNC,OrthoMCL,NCBI,Treefam,Panther,OMA,Ensembl,OrthoDB	11	http://www.mousephenotype.org/data/genes/MGI:1197515	Lethal
HGNC:14360	IRX3	iroquois homeobox 3	16q12.2	Blomen, Hart, Wang	100	0	Non-essential	MGI:1197522	Iroquois related homeobox 3	Irx3	8	Inparanoid,EggNOG,HomoloGene,PhylomeDB,PhylomeDB,HGNC,OrthoMCL,NCBI,Treefam,Panther,OMA,Ensembl,OrthoDB	13	http://www.mousephenotype.org/data/genes/MGI:1197522	Viable
HGNC:14388	GP6	glycoprotein VI platelet	19q13.42	Blomen, Hart, Wang	100	0	Non-essential	MGI:1889810	glycoprotein 6 (platelet)	Gp6	7	Inparanoid,HomoloGene,HGNC,OrthoMCL,NCBI,Treefam,Panther,Ensembl,OrthoDB	9	http://www.mousephenotype.org/data/genes/MGI:1889810	Viable
HGNC:14399	CPVL	carboxypeptidase, vitellogenic like	7p14.3	Blomen, Hart, Wang	100	0	Non-essential	MGI:1918537	carboxypeptidase, vitellogenic-like	Cpvl	6	Inparanoid,EggNOG,HomoloGene,HGNC,PhylomeDB,NCBI,Panther,Treefam,OMA,Ensembl,OrthoDB	11	http://www.mousephenotype.org/data/genes/MGI:1918537	Viable
HGNC:1440	CALCR	calcitonin receptor	7q21.3	Blomen, Hart, Wang	100	0	Non-essential	MGI:101950	calcitonin receptor	Calcr	6	Inparanoid,EggNOG,HomoloGene,HGNC,NCBI,OrthoMCL,Treefam,Panther,OMA,Ensembl,OrthoDB	11	http://www.mousephenotype.org/data/genes/MGI:101950	Viable
HGNC:14422	BBX	BBX, HMG-box containing	3q13.12	Blomen, Hart, Wang	100	0	Non-essential	MGI:1917758	bobby sox HMG box containing	Bbx	16	Inparanoid,EggNOG,HomoloGene,PhylomeDB,HGNC,OrthoMCL,NCBI,Treefam,Panther,OMA,Ensembl,OrthoDB	12	http://www.mousephenotype.org/data/genes/MGI:1917758	Viable
HGNC:14430	SLC13A3	solute carrier family 13 member 3	20q13.12	Blomen, Hart, Wang	100	0	Non-essential	MGI:2149635	solute carrier family 13 (sodium-dependent dicarboxylate transporter), member 3	Slc13a3	2	Inparanoid,EggNOG,HomoloGene,PhylomeDB,HGNC,OrthoMCL,NCBI,Panther,Treefam,OMA,Ensembl,OrthoDB	12	http://www.mousephenotype.org/data/genes/MGI:2149635	Viable
HGNC:14434	CDK15	cyclin dependent kinase 15	2q33.1	Blomen, Hart, Wang	100	0	Non-essential	MGI:3583944	cyclin-dependent kinase 15	Cdk15	1	Inparanoid,EggNOG,HomoloGene,HGNC,PhylomeDB,NCBI,OrthoMCL,Treefam,OMA,Panther,Ensembl,OrthoDB	12	http://www.mousephenotype.org/data/genes/MGI:3583944	Viable
HGNC:14436	RAPH1	Ras association (RalGDS/AF-6) and pleckstrin homology domains 1	2q33.2	Blomen, Hart, Wang	100	0	Non-essential	MGI:1924550	Ras association (RalGDS/AF-6) and pleckstrin homology domains 1	Raph1	1	HomoloGene,HGNC,OrthoMCL,NCBI,Panther,OMA,Ensembl,OrthoDB	8	http://www.mousephenotype.org/data/genes/MGI:1924550	Subviable
HGNC:14450	LPIN2	lipin 2	18p11.31	Blomen, Hart, Wang	100	0	Non-essential	MGI:1891341	lipin 2	Lpin2	17	Inparanoid,EggNOG,HomoloGene,HGNC,NCBI,Treefam,Panther,OMA,Ensembl,OrthoDB	10	http://www.mousephenotype.org/data/genes/MGI:1891341	Subviable
HGNC:14466	NDRG4	NDRG family member 4	16q21	Blomen, Hart, Wang	100	0	Non-essential	MGI:2384590	N-myc downstream regulated gene 4	Ndrg4	8	Inparanoid,EggNOG,HomoloGene,PhylomeDB,HGNC,OrthoMCL,NCBI,Treefam,Panther,OMA,Ensembl,OrthoDB	12	http://www.mousephenotype.org/data/genes/MGI:2384590	Viable
HGNC:14529	SP5	Sp5 transcription factor	2q31.1	Blomen, Hart, Wang	100	0	Non-essential	MGI:1927715	trans-acting transcription factor 5	Sp5	2	Inparanoid,EggNOG,HomoloGene,HGNC,PhylomeDB,OrthoMCL,NCBI,Treefam,Panther,OMA,Ensembl,OrthoDB	12	http://www.mousephenotype.org/data/genes/MGI:1927715	Viable
HGNC:14537	NPC2	NPC intracellular cholesterol transporter 2	14q24.3	Blomen, Hart, Wang	100	0	Non-essential	MGI:1915213	NPC intracellular cholesterol transporter 2	Npc2	12	Inparanoid,EggNOG,HomoloGene,PhylomeDB,HGNC,NCBI,OrthoMCL,Treefam,Panther,OMA,Ensembl,OrthoDB	12	http://www.mousephenotype.org/data/genes/MGI:1915213	Viable
HGNC:14569	JPT1	Jupiter microtubule associated homolog 1	17q25.1	Blomen, Hart, Wang	100	0	Non-essential	MGI:1096361	Jupiter microtubule associated homolog 1	Jpt1	11	Inparanoid,EggNOG,HomoloGene,HGNC,PhylomeDB,OrthoMCL,NCBI,Treefam,Panther,Ensembl,OrthoDB	11	http://www.mousephenotype.org/data/genes/MGI:1096361	Viable
HGNC:14576	MCF2L	MCF.2 cell line derived transforming sequence like	13q34	Blomen, Hart, Wang	100	0	Non-essential	MGI:103263	mcf.2 transforming sequence-like	Mcf2l	8	Inparanoid,EggNOG,HomoloGene,HGNC,NCBI,OrthoMCL,Treefam,Panther,OMA,Ensembl,OrthoDB	11	http://www.mousephenotype.org/data/genes/MGI:103263	Viable
HGNC:14581	PINK1	PTEN induced putative kinase 1	1p36.12	Blomen, Hart, Wang	100	0	Non-essential	MGI:1916193	PTEN induced putative kinase 1	Pink1	4	Inparanoid,EggNOG,HomoloGene,PhylomeDB,HGNC,OrthoMCL,NCBI,Treefam,OMA,Panther,Ensembl,OrthoDB	12	http://www.mousephenotype.org/data/genes/MGI:1916193	Viable
HGNC:14600	RGS20	regulator of G protein signaling 20	8q11.23	Blomen, Hart, Wang	100	0	Non-essential	MGI:1929866	regulator of G-protein signaling 20	Rgs20	1	Inparanoid,EggNOG,HomoloGene,HGNC,PhylomeDB,OrthoMCL,NCBI,Treefam,Panther,OMA,Ensembl,OrthoDB	12	http://www.mousephenotype.org/data/genes/MGI:1929866	Viable
HGNC:14601	ECI2	enoyl-CoA delta isomerase 2	6p25.2	Blomen, Hart, Wang	100	0	Non-essential	MGI:1346064	enoyl-Coenzyme A delta isomerase 2	Eci2	13	Inparanoid,EggNOG,HomoloGene,HGNC,PhylomeDB,OrthoMCL,Treefam,Panther,OMA,Ensembl,OrthoDB	11	http://www.mousephenotype.org/data/genes/MGI:1346064	Viable
HGNC:14638	ABCA13	ATP binding cassette subfamily A member 13	7p12.3	Blomen, Hart, Wang	100	0	Non-essential	MGI:2388707	ATP-binding cassette, sub-family A (ABC1), member 13	Abca13	11	Inparanoid,EggNOG,HomoloGene,HGNC,PhylomeDB,OrthoMCL,NCBI,Panther,Treefam,OMA,Ensembl,OrthoDB	12	http://www.mousephenotype.org/data/genes/MGI:2388707	Viable
HGNC:14661	EGLN3	egl-9 family hypoxia inducible factor 3	14q13.1	Blomen, Hart, Wang	100	0	Non-essential	MGI:1932288	egl-9 family hypoxia-inducible factor 3	Egln3	12	Inparanoid,EggNOG,HomoloGene,HGNC,OrthoMCL,NCBI,Treefam,Panther,OMA,Ensembl,OrthoDB	11	http://www.mousephenotype.org/data/genes/MGI:1932288	Viable
HGNC:14662	RNF25	ring finger protein 25	2q35	Blomen, Hart, Wang	100	0	Non-essential	MGI:1890215	ring finger protein 25	Rnf25	1	Inparanoid,EggNOG,HomoloGene,PhylomeDB,HGNC,OrthoMCL,NCBI,Treefam,Panther,OMA,Ensembl,OrthoDB	12	http://www.mousephenotype.org/data/genes/MGI:1890215	Viable
HGNC:14666	RXFP4	relaxin family peptide/INSL5 receptor 4	1q22	Blomen, Hart, Wang	100	0	Non-essential	MGI:2182926	relaxin family peptide receptor 4	Rxfp4	3	Inparanoid,EggNOG,HomoloGene,PhylomeDB,HGNC,OrthoMCL,NCBI,Treefam,OMA,Panther,Ensembl,OrthoDB	12	http://www.mousephenotype.org/data/genes/MGI:2182926	Viable
HGNC:14676	LRRC2	leucine rich repeat containing 2	3p21.31	Blomen, Hart, Wang	100	0	Non-essential	MGI:1921499	leucine rich repeat containing 2	Lrrc2	9	Inparanoid,EggNOG,HomoloGene,HGNC,OrthoMCL,NCBI,Treefam,Panther,OMA,Ensembl,OrthoDB	11	http://www.mousephenotype.org/data/genes/MGI:1921499	Viable
HGNC:14686	JAM2	junctional adhesion molecule 2	21q21.3	Blomen, Hart, Wang	100	0	Non-essential	MGI:1933820	junction adhesion molecule 2	Jam2	16	Inparanoid,EggNOG,HomoloGene,HGNC,PhylomeDB,NCBI,OrthoMCL,Treefam,Panther,OMA,Ensembl,OrthoDB	12	http://www.mousephenotype.org/data/genes/MGI:1933820	Viable
HGNC:1478	CAPN11	calpain 11	6p21.1	Blomen, Hart, Wang	100	0	Non-essential	MGI:1352490	calpain 11	Capn11	17	Inparanoid,EggNOG,HomoloGene,HGNC,PhylomeDB,NCBI,OrthoMCL,Panther,Treefam,OMA,Ensembl,OrthoDB	12	http://www.mousephenotype.org/data/genes/MGI:1352490	Viable
HGNC:14859	UCK1	uridine-cytidine kinase 1	9q34.13	Blomen, Hart, Wang	100	0	Non-essential	MGI:98904	uridine-cytidine kinase 1	Uck1	2	Inparanoid,HomoloGene,HGNC,PhylomeDB,OrthoMCL,NCBI,Treefam,Panther,OMA,Ensembl,OrthoDB	11	http://www.mousephenotype.org/data/genes/MGI:98904	Viable
HGNC:14871	PPP1R14A	protein phosphatase 1 regulatory inhibitor subunit 14A	19q13.1	Blomen, Hart, Wang	100	0	Non-essential	MGI:1931139	protein phosphatase 1, regulatory (inhibitor) subunit 14A	Ppp1r14a	7	Inparanoid,EggNOG,HomoloGene,PhylomeDB,HGNC,OrthoMCL,NCBI,Treefam,Panther,OMA,Ensembl,OrthoDB	12	http://www.mousephenotype.org/data/genes/MGI:1931139	Viable
HGNC:14873	RAI14	retinoic acid induced 14	5p13.2	Blomen, Hart, Wang	100	0	Non-essential	MGI:1922896	retinoic acid induced 14	Rai14	15	Inparanoid,EggNOG,HomoloGene,HGNC,PhylomeDB,OrthoMCL,NCBI,Treefam,Panther,OMA,Ensembl,OrthoDB	12	http://www.mousephenotype.org/data/genes/MGI:1922896	Subviable
HGNC:14899	ADAMTS14	ADAM metallopeptidase with thrombospondin type 1 motif 14	10q22.1	Blomen, Hart, Wang	100	0	Non-essential	MGI:2179942	a disintegrin-like and metallopeptidase (reprolysin type) with thrombospondin type 1 motif, 14	Adamts14	10	Inparanoid,EggNOG,HomoloGene,HGNC,OrthoMCL,NCBI,Panther,Treefam,OMA,Ensembl,OrthoDB	11	http://www.mousephenotype.org/data/genes/MGI:2179942	Viable
HGNC:14902	RAB6B	RAB6B, member RAS oncogene family	3q22.1	Blomen, Hart, Wang	100	0	Non-essential	MGI:107283	RAB6B, member RAS oncogene family	Rab6b	9	Inparanoid,HomoloGene,PhylomeDB,HGNC,OrthoMCL,NCBI,Treefam,Panther,OMA,Ensembl,OrthoDB	11	http://www.mousephenotype.org/data/genes/MGI:107283	Viable
HGNC:14906	NIN	ninein	14q22.1	Blomen, Hart, Wang	100	0	Non-essential	MGI:105108	ninein	Nin	12	Inparanoid,EggNOG,HomoloGene,HGNC,OrthoMCL,NCBI,Panther,Treefam,OMA,Ensembl,OrthoDB	11	http://www.mousephenotype.org/data/genes/MGI:105108	Viable
HGNC:14909	TAS2R1	taste 2 receptor member 1	5p15.31	Blomen, Hart, Wang	100	0	Non-essential	MGI:2681253	taste receptor, type 2, member 119	Tas2r119	15	Inparanoid,EggNOG,HomoloGene,HGNC,NCBI,OrthoMCL,Panther,Treefam,OMA,Ensembl,OrthoDB	11	http://www.mousephenotype.org/data/genes/MGI:2681253	Viable
HGNC:14914	CA13	carbonic anhydrase 13	8q21.2	Blomen, Hart, Wang	100	0	Non-essential	MGI:1931322	carbonic anhydrase 13	Car13	3	Inparanoid,EggNOG,HomoloGene,HGNC,PhylomeDB,OrthoMCL,NCBI,Panther,Treefam,OMA,Ensembl,OrthoDB	12	http://www.mousephenotype.org/data/genes/MGI:1931322	Viable
HGNC:14920	TAS2R14	taste 2 receptor member 14	12p13.2	Blomen, Hart, Wang	100	0	Non-essential	MGI:2681298	taste receptor, type 2, member 140	Tas2r140	6	EggNOG,HomoloGene,PhylomeDB,Treefam,Panther,OMA,Ensembl	7	http://www.mousephenotype.org/data/genes/MGI:2681298	Viable
HGNC:14931	SIRT3	sirtuin 3	11p15.5	Blomen, Hart, Wang	100	0	Non-essential	MGI:1927665	sirtuin 3	Sirt3	7	Inparanoid,EggNOG,HomoloGene,HGNC,NCBI,OrthoMCL,Treefam,Panther,Ensembl,OrthoDB	10	http://www.mousephenotype.org/data/genes/MGI:1927665	Viable
HGNC:14932	SIRT4	sirtuin 4	12q24.31	Blomen, Hart, Wang	100	0	Non-essential	MGI:1922637	sirtuin 4	Sirt4	5	Inparanoid,EggNOG,HomoloGene,HGNC,OrthoMCL,NCBI,Treefam,Panther,OMA,Ensembl,OrthoDB	11	http://www.mousephenotype.org/data/genes/MGI:1922637	Viable
HGNC:14965	LRRC3	leucine rich repeat containing 3	21q22.3	Blomen, Hart, Wang	100	0	Non-essential	MGI:2447899	leucine rich repeat containing 3	Lrrc3	10	Inparanoid,EggNOG,HomoloGene,PhylomeDB,HGNC,OrthoMCL,NCBI,Treefam,Panther,OMA,Ensembl,OrthoDB	12	http://www.mousephenotype.org/data/genes/MGI:2447899	Viable
HGNC:14966	PXDN	peroxidasin	2p25.3	Blomen, Hart, Wang	100	0	Non-essential	MGI:1916925	peroxidasin	Pxdn	12	Inparanoid,EggNOG,HomoloGene,HGNC,OrthoMCL,NCBI,Treefam,Panther,OMA,Ensembl,OrthoDB	11	http://www.mousephenotype.org/data/genes/MGI:1916925	Subviable
HGNC:14969	SNX5	sorting nexin 5	20p11.23	Blomen, Hart, Wang	100	0	Non-essential	MGI:1916428	sorting nexin 5	Snx5	2	Inparanoid,EggNOG,HomoloGene,PhylomeDB,HGNC,NCBI,OrthoMCL,Treefam,Panther,OMA,Ensembl,OrthoDB	12	http://www.mousephenotype.org/data/genes/MGI:1916428	Viable
HGNC:14974	SNX10	sorting nexin 10	7p15.2	Blomen, Hart, Wang	100	0	Non-essential	MGI:1919232	sorting nexin 10	Snx10	6	Inparanoid,EggNOG,HomoloGene,HGNC,PhylomeDB,NCBI,OrthoMCL,Treefam,Panther,OMA,Ensembl,OrthoDB	12	http://www.mousephenotype.org/data/genes/MGI:1919232	Viable
HGNC:14978	SNX15	sorting nexin 15	11q13.1	Blomen, Hart, Wang	100	0	Non-essential	MGI:1916274	sorting nexin 15	Snx15	19	Inparanoid,HomoloGene,PhylomeDB,HGNC,NCBI,Treefam,OMA,Ensembl,OrthoDB	9	http://www.mousephenotype.org/data/genes/MGI:1916274	Viable
HGNC:1505	CASP4	caspase 4	11q22.3	Blomen, Hart, Wang	100	0	Non-essential	MGI:107700	caspase 4, apoptosis-related cysteine peptidase	Casp4	9	HomoloGene,HGNC,OrthoMCL,Treefam,Panther,OMA,Ensembl,OrthoDB	8	http://www.mousephenotype.org/data/genes/MGI:107700	Viable
HGNC:1512	CASQ1	calsequestrin 1	1q23.2	Blomen, Hart, Wang	100	0	Non-essential	MGI:1309468	calsequestrin 1	Casq1	1	Inparanoid,EggNOG,HomoloGene,HGNC,NCBI,OrthoMCL,Panther,Treefam,OMA,Ensembl,OrthoDB	11	http://www.mousephenotype.org/data/genes/MGI:1309468	Viable
HGNC:1513	CASQ2	calsequestrin 2	1p13.1	Blomen, Hart, Wang	100	0	Non-essential	MGI:1309469	calsequestrin 2	Casq2	3	Inparanoid,EggNOG,HomoloGene,HGNC,OrthoMCL,NCBI,Panther,Treefam,OMA,Ensembl,OrthoDB	11	http://www.mousephenotype.org/data/genes/MGI:1309469	Lethal
HGNC:1514	CASR	calcium sensing receptor	3q13.33-q21.1	Blomen, Hart, Wang	100	0	Non-essential	MGI:1351351	calcium-sensing receptor	Casr	16	Inparanoid,EggNOG,HomoloGene,HGNC,NCBI,OrthoMCL,Panther,Treefam,OMA,Ensembl,OrthoDB	11	http://www.mousephenotype.org/data/genes/MGI:1351351	Lethal
HGNC:1541	CBL	Cbl proto-oncogene	11q23.3	Blomen, Hart, Wang	100	0	Non-essential	MGI:88279	Casitas B-lineage lymphoma	Cbl	9	Inparanoid,EggNOG,HomoloGene,HGNC,OrthoMCL,NCBI,Treefam,Panther,OMA,Ensembl,OrthoDB	11	http://www.mousephenotype.org/data/genes/MGI:88279	Subviable
HGNC:15453	ACBD3	acyl-CoA binding domain containing 3	1q42.12	Blomen, Hart, Wang	100	0	Non-essential	MGI:2181074	acyl-Coenzyme A binding domain containing 3	Acbd3	1	Inparanoid,EggNOG,HomoloGene,HGNC,OrthoMCL,NCBI,Treefam,Panther,OMA,Ensembl,OrthoDB	11	http://www.mousephenotype.org/data/genes/MGI:2181074	Lethal
HGNC:15466	WFDC1	WAP four-disulfide core domain 1	16q24.1	Blomen, Hart, Wang	100	0	Non-essential	MGI:1915116	WAP four-disulfide core domain 1	Wfdc1	8	Inparanoid,EggNOG,HomoloGene,PhylomeDB,HGNC,OrthoMCL,NCBI,Panther,Treefam,OMA,Ensembl,OrthoDB	12	http://www.mousephenotype.org/data/genes/MGI:1915116	Viable
HGNC:15467	DYNLRB2	dynein light chain roadblock-type 2	16q23.2	Blomen, Hart, Wang	100	0	Non-essential	MGI:1922715	dynein light chain roadblock-type 2	Dynlrb2	8	Inparanoid,EggNOG,HomoloGene,PhylomeDB,HGNC,OrthoMCL,NCBI,Treefam,Panther,OMA,Ensembl,OrthoDB	12	http://www.mousephenotype.org/data/genes/MGI:1922715	Subviable
HGNC:15479	ADAM32	ADAM metallopeptidase domain 32	8p11.22	Blomen, Hart, Wang	100	0	Non-essential	MGI:2653822	a disintegrin and metallopeptidase domain 32	Adam32	8	Inparanoid,EggNOG,HomoloGene,HGNC,OrthoMCL,Treefam,Panther,OMA,Ensembl,OrthoDB	10	http://www.mousephenotype.org/data/genes/MGI:2653822	Viable
HGNC:15480	DIAPH3	diaphanous related formin 3	13q21.2	Blomen, Hart, Wang	100	0	Non-essential	MGI:1927222	diaphanous related formin 3	Diaph3	14	Inparanoid,HomoloGene,HGNC,PhylomeDB,OrthoMCL,NCBI,Treefam,OMA,Panther,Ensembl,OrthoDB	11	http://www.mousephenotype.org/data/genes/MGI:1927222	Lethal
HGNC:15494	C1orf21	chromosome 1 open reading frame 21	1q25.3	Blomen, Hart, Wang	100	0	Non-essential	MGI:1916649	RIKEN cDNA 1700025G04 gene	1700025G04Rik	1	Inparanoid,EggNOG,HomoloGene,PhylomeDB,HGNC,OrthoMCL,NCBI,Treefam,OMA,Panther,Ensembl,OrthoDB	12	http://www.mousephenotype.org/data/genes/MGI:1916649	Viable
HGNC:15512	VANGL1	VANGL planar cell polarity protein 1	1p13.1	Blomen, Hart, Wang	100	0	Non-essential	MGI:2159344	VANGL planar cell polarity 1	Vangl1	3	Inparanoid,HomoloGene,PhylomeDB,HGNC,OrthoMCL,NCBI,Treefam,OMA,Panther,Ensembl,OrthoDB	11	http://www.mousephenotype.org/data/genes/MGI:2159344	Subviable
HGNC:15513	SMYD3	SET and MYND domain containing 3	1q44	Blomen, Hart, Wang	100	0	Non-essential	MGI:1916976	SET and MYND domain containing 3	Smyd3	1	Inparanoid,HomoloGene,HGNC,PhylomeDB,NCBI,Panther,OMA,Ensembl,OrthoDB	9	http://www.mousephenotype.org/data/genes/MGI:1916976	Viable
HGNC:1552	CBX2	chromobox 2	17q25.3	Blomen, Hart, Wang	100	0	Non-essential	MGI:88289	chromobox 2	Cbx2	11	Inparanoid,HomoloGene,HGNC,OrthoMCL,NCBI,Treefam,OMA,Panther,Ensembl,OrthoDB	10	http://www.mousephenotype.org/data/genes/MGI:88289	Lethal
HGNC:15528	CGRRF1	cell growth regulator with ring finger domain 1	14q22.2	Blomen, Hart, Wang	100	0	Non-essential	MGI:1916368	cell growth regulator with ring finger domain 1	Cgrrf1	14	Inparanoid,EggNOG,HomoloGene,PhylomeDB,HGNC,OrthoMCL,NCBI,Treefam,Panther,OMA,Ensembl,OrthoDB	12	http://www.mousephenotype.org/data/genes/MGI:1916368	Viable
HGNC:15532	JAM3	junctional adhesion molecule 3	11q25	Blomen, Hart, Wang	100	0	Non-essential	MGI:1933825	junction adhesion molecule 3	Jam3	9	Inparanoid,EggNOG,HomoloGene,HGNC,PhylomeDB,OrthoMCL,NCBI,Treefam,OMA,Panther,Ensembl,OrthoDB	12	http://www.mousephenotype.org/data/genes/MGI:1933825	Subviable
HGNC:1556	CBX6	chromobox 6	22q13.1	Blomen, Hart, Wang	100	0	Non-essential	MGI:3512628	chromobox 6	Cbx6	15	Inparanoid,EggNOG,HomoloGene,PhylomeDB,HGNC,NCBI,Treefam,Panther,OMA,Ensembl,OrthoDB	11	http://www.mousephenotype.org/data/genes/MGI:3512628	Viable
HGNC:15565	QRFPR	pyroglutamylated RFamide peptide receptor	4q27	Blomen, Hart, Wang	100	0	Non-essential	MGI:2677633	pyroglutamylated RFamide peptide receptor	Qrfpr	3	Inparanoid,EggNOG,HomoloGene,PhylomeDB,HGNC,OrthoMCL,NCBI,Panther,Treefam,OMA,Ensembl,OrthoDB	12	http://www.mousephenotype.org/data/genes/MGI:2677633	Viable
HGNC:15573	SETBP1	SET binding protein 1	18q12.3	Blomen, Hart, Wang	100	0	Non-essential	MGI:1933199	SET binding protein 1	Setbp1	18	Inparanoid,HomoloGene,HGNC,PhylomeDB,OrthoMCL,NCBI,Panther,OMA,Ensembl,OrthoDB	10	http://www.mousephenotype.org/data/genes/MGI:1933199	Subviable
HGNC:15576	MYO3B	myosin IIIB	2q31.1	Blomen, Hart, Wang	100	0	Non-essential	MGI:2448580	myosin IIIB	Myo3b	2	Inparanoid,HomoloGene,HGNC,PhylomeDB,OrthoMCL,NCBI,Panther,Treefam,OMA,Ensembl,OrthoDB	11	http://www.mousephenotype.org/data/genes/MGI:2448580	Viable
HGNC:15584	SYTL1	synaptotagmin like 1	1p36.11	Blomen, Hart, Wang	100	0	Non-essential	MGI:1933365	synaptotagmin-like 1	Sytl1	4	Inparanoid,EggNOG,HomoloGene,HGNC,OrthoMCL,NCBI,Treefam,OMA,Panther,Ensembl,OrthoDB	11	http://www.mousephenotype.org/data/genes/MGI:1933365	Viable
HGNC:15600	FBXO30	F-box protein 30	6q24.3	Blomen, Hart, Wang	100	0	Non-essential	MGI:1919115	F-box protein 30	Fbxo30	10	Inparanoid,EggNOG,HomoloGene,HGNC,PhylomeDB,OrthoMCL,NCBI,Treefam,Panther,OMA,Ensembl,OrthoDB	12	http://www.mousephenotype.org/data/genes/MGI:1919115	Subviable
HGNC:15607	ARHGEF7	Rho guanine nucleotide exchange factor 7	13q34	Blomen, Hart, Wang	100	0	Non-essential	MGI:1860493	Rho guanine nucleotide exchange factor (GEF7)	Arhgef7	8	Inparanoid,EggNOG,HomoloGene,HGNC,PhylomeDB,NCBI,Treefam,Panther,OMA,Ensembl,OrthoDB	11	http://www.mousephenotype.org/data/genes/MGI:1860493	Lethal
HGNC:1564	KYAT1	kynurenine aminotransferase 1	9q34.11	Blomen, Hart, Wang	100	0	Non-essential	MGI:1917516	kynurenine aminotransferase 1	Kyat1	2	Inparanoid,EggNOG,HomoloGene,HGNC,PhylomeDB,OrthoMCL,NCBI,Treefam,Panther,OMA,Ensembl,OrthoDB	12	http://www.mousephenotype.org/data/genes/MGI:1917516	Subviable
HGNC:15677	TNKS2	tankyrase 2	10q23.32	Blomen, Hart, Wang	100	0	Non-essential	MGI:1921743	tankyrase, TRF1-interacting ankyrin-related ADP-ribose polymerase 2	Tnks2	19	Inparanoid,EggNOG,HomoloGene,HGNC,OrthoMCL,NCBI,Treefam,OMA,Panther,Ensembl,OrthoDB	11	http://www.mousephenotype.org/data/genes/MGI:1921743	Viable
HGNC:15679	CTTNBP2	cortactin binding protein 2	7q31.31	Blomen, Hart, Wang	100	0	Non-essential	MGI:1353467	cortactin binding protein 2	Cttnbp2	6	Inparanoid,EggNOG,HomoloGene,HGNC,OrthoMCL,NCBI,Treefam,Panther,OMA,Ensembl,OrthoDB	11	http://www.mousephenotype.org/data/genes/MGI:1353467	Viable
HGNC:1569	CCK	cholecystokinin	3p22.1	Blomen, Hart, Wang	100	0	Non-essential	MGI:88297	cholecystokinin	Cck	9	Inparanoid,EggNOG,HomoloGene,PhylomeDB,HGNC,NCBI,Treefam,Panther,OMA,Ensembl,OrthoDB	11	http://www.mousephenotype.org/data/genes/MGI:88297	Viable
HGNC:1573	KRIT1	KRIT1, ankyrin repeat containing	7q21.2	Blomen, Hart, Wang	100	0	Non-essential	MGI:1930618	KRIT1, ankyrin repeat containing	Krit1	5	Inparanoid,EggNOG,HomoloGene,HGNC,PhylomeDB,NCBI,OrthoMCL,Treefam,Panther,OMA,Ensembl,OrthoDB	12	http://www.mousephenotype.org/data/genes/MGI:1930618	Lethal
HGNC:15740	CPA4	carboxypeptidase A4	7q32.2	Blomen, Hart, Wang	100	0	Non-essential	MGI:1919041	carboxypeptidase A4	Cpa4	6	Inparanoid,EggNOG,HomoloGene,HGNC,PhylomeDB,OrthoMCL,NCBI,Panther,Treefam,OMA,Ensembl,OrthoDB	12	http://www.mousephenotype.org/data/genes/MGI:1919041	Viable
HGNC:15802	GATA5	GATA binding protein 5	20q13.33	Blomen, Hart, Wang	100	0	Non-essential	MGI:109497	GATA binding protein 5	Gata5	2	Inparanoid,EggNOG,HomoloGene,HGNC,OrthoMCL,NCBI,Treefam,Panther,OMA,Ensembl,OrthoDB	11	http://www.mousephenotype.org/data/genes/MGI:109497	Viable
HGNC:15806	ZNF334	zinc finger protein 334	20q13.12	Blomen, Hart, Wang	100	0	Non-essential	MGI:2388656	zinc finger protein 334	Zfp334	2	Inparanoid,EggNOG,HomoloGene,PhylomeDB,HGNC,Panther,Treefam,OMA,Ensembl,OrthoDB	10	http://www.mousephenotype.org/data/genes/MGI:2388656	Viable
HGNC:15811	FAM207A	family with sequence similarity 207 member A	21q22.3	Blomen, Hart, Wang	100	0	Non-essential	MGI:1916334	family with sequence similarity 207, member A	Fam207a	10	Inparanoid,EggNOG,HomoloGene,PhylomeDB,HGNC,OrthoMCL,NCBI,Treefam,Panther,OMA,Ensembl,OrthoDB	12	http://www.mousephenotype.org/data/genes/MGI:1916334	Viable
HGNC:15819	ANKRD1	ankyrin repeat domain 1	10q23.31	Blomen, Hart, Wang	100	0	Non-essential	MGI:1097717	ankyrin repeat domain 1 (cardiac muscle)	Ankrd1	19	Inparanoid,EggNOG,HomoloGene,PhylomeDB,HGNC,OrthoMCL,NCBI,Treefam,OMA,Panther,Ensembl,OrthoDB	12	http://www.mousephenotype.org/data/genes/MGI:1097717	Viable
HGNC:15822	OXR1	oxidation resistance 1	8q23.1	Blomen, Hart, Wang	100	0	Non-essential	MGI:2179326	oxidation resistance 1	Oxr1	15	Inparanoid,EggNOG,HomoloGene,HGNC,PhylomeDB,NCBI,Treefam,Panther,OMA,Ensembl,OrthoDB	11	http://www.mousephenotype.org/data/genes/MGI:2179326	Viable
HGNC:15828	RASD1	ras related dexamethasone induced 1	17p11.2	Blomen, Hart, Wang	100	0	Non-essential	MGI:1270848	RAS, dexamethasone-induced 1	Rasd1	11	Inparanoid,EggNOG,HomoloGene,PhylomeDB,HGNC,OrthoMCL,NCBI,Treefam,Panther,OMA,Ensembl,OrthoDB	12	http://www.mousephenotype.org/data/genes/MGI:1270848	Viable
HGNC:15829	ELOVL6	ELOVL fatty acid elongase 6	4q25	Blomen, Hart, Wang	100	0	Non-essential	MGI:2156528	ELOVL family member 6, elongation of long chain fatty acids (yeast)	Elovl6	3	Inparanoid,EggNOG,HomoloGene,PhylomeDB,HGNC,OrthoMCL,NCBI,Treefam,Panther,OMA,Ensembl,OrthoDB	12	http://www.mousephenotype.org/data/genes/MGI:2156528	Subviable
HGNC:15831	SSBP2	single stranded DNA binding protein 2	5q14.1	Blomen, Hart, Wang	100	0	Non-essential	MGI:1914220	single-stranded DNA binding protein 2	Ssbp2	13	Inparanoid,HomoloGene,PhylomeDB,HGNC,NCBI,Treefam,Panther,OMA,Ensembl,OrthoDB	10	http://www.mousephenotype.org/data/genes/MGI:1914220	Viable
HGNC:15848	SEPT6	septin 6	Xq24	Blomen, Hart, Wang	100	0	Non-essential	MGI:1888939	septin 6	Sept6	X	Inparanoid,EggNOG,HomoloGene,HGNC,PhylomeDB,NCBI,Treefam,Panther,OMA,Ensembl,OrthoDB	11	http://www.mousephenotype.org/data/genes/MGI:1888939	Viable
HGNC:15872	CFAP61	cilia and flagella associated protein 61	20p11.23	Blomen, Hart, Wang	100	0	Non-essential	MGI:1926024	cilia and flagella associated protein 61	Cfap61	2	EggNOG,HGNC,NCBI,Panther,OMA,Ensembl,OrthoDB	7	http://www.mousephenotype.org/data/genes/MGI:1926024	Viable
HGNC:15873	C20orf27	chromosome 20 open reading frame 27	20p13	Blomen, Hart, Wang	100	0	Non-essential	MGI:1914576	RIKEN cDNA 1700037H04 gene	1700037H04Rik	2	Inparanoid,EggNOG,HomoloGene,HGNC,PhylomeDB,OrthoMCL,NCBI,Treefam,Panther,OMA,Ensembl,OrthoDB	12	http://www.mousephenotype.org/data/genes/MGI:1914576	Viable
HGNC:15874	SPEF1	sperm flagellar 1	20p13	Blomen, Hart, Wang	100	0	Non-essential	MGI:3513546	sperm flagellar 1	Spef1	2	Inparanoid,EggNOG,HomoloGene,HGNC,PhylomeDB,NCBI,OrthoMCL,Treefam,Panther,OMA,Ensembl,OrthoDB	12	http://www.mousephenotype.org/data/genes/MGI:3513546	Viable
HGNC:15881	DBNDD2	dysbindin domain containing 2	20q13.12	Blomen, Hart, Wang	100	0	Non-essential	MGI:106562	dysbindin (dystrobrevin binding protein 1) domain containing 2	Dbndd2	2	Inparanoid,EggNOG,HomoloGene,PhylomeDB,HGNC,OrthoMCL,NCBI,Panther,Ensembl,OrthoDB	10	http://www.mousephenotype.org/data/genes/MGI:106562	Viable
HGNC:15900	DEFB126	defensin beta 126	20p13	Blomen, Hart, Wang	100	0	Non-essential	MGI:3045368	defensin beta 22	Defb22	2	EggNOG,PhylomeDB,HGNC,OrthoMCL,NCBI,Ensembl,OrthoDB	7	http://www.mousephenotype.org/data/genes/MGI:3045368	Viable
HGNC:15902	CDH26	cadherin 26	20q13.33	Blomen, Hart, Wang	100	0	Non-essential	MGI:2685856	cadherin-like 26	Cdh26	2	Inparanoid,EggNOG,HomoloGene,HGNC,PhylomeDB,NCBI,Panther,Treefam,OMA,Ensembl,OrthoDB	11	http://www.mousephenotype.org/data/genes/MGI:2685856	Viable
HGNC:15909	NCOA5	nuclear receptor coactivator 5	20q13.12	Blomen, Hart, Wang	100	0	Non-essential	MGI:2385165	nuclear receptor coactivator 5	Ncoa5	2	Inparanoid,EggNOG,HomoloGene,PhylomeDB,HGNC,OrthoMCL,NCBI,Treefam,OMA,Panther,Ensembl,OrthoDB	12	http://www.mousephenotype.org/data/genes/MGI:2385165	Lethal
HGNC:15921	RALY	RALY heterogeneous nuclear ribonucleoprotein	20q11.22	Blomen, Hart, Wang	100	0	Non-essential	MGI:97850	hnRNP-associated with lethal yellow	Raly	2	Inparanoid,EggNOG,HomoloGene,HGNC,OrthoMCL,NCBI,Treefam,Panther,OMA,Ensembl,OrthoDB	11	http://www.mousephenotype.org/data/genes/MGI:97850	Viable
HGNC:15931	SNPH	syntaphilin	20p13	Blomen, Hart, Wang	100	0	Non-essential	MGI:2139270	syntaphilin	Snph	2	Inparanoid,EggNOG,HomoloGene,PhylomeDB,HGNC,NCBI,OrthoMCL,Panther,Treefam,OMA,Ensembl,OrthoDB	12	http://www.mousephenotype.org/data/genes/MGI:2139270	Viable
HGNC:15935	ZHX3	zinc fingers and homeoboxes 3	20q12	Blomen, Hart, Wang	100	0	Non-essential	MGI:2444772	zinc fingers and homeoboxes 3	Zhx3	2	Inparanoid,HomoloGene,PhylomeDB,HGNC,NCBI,Panther,OMA,Ensembl,OrthoDB	9	http://www.mousephenotype.org/data/genes/MGI:2444772	Subviable
HGNC:15943	PARD6A	par-6 family cell polarity regulator alpha	16q22.1	Blomen, Hart, Wang	100	0	Non-essential	MGI:1927223	par-6 family cell polarity regulator alpha	Pard6a	8	Inparanoid,EggNOG,HomoloGene,PhylomeDB,HGNC,NCBI,Treefam,Panther,OMA,Ensembl,OrthoDB	11	http://www.mousephenotype.org/data/genes/MGI:1927223	Viable
HGNC:15948	ZGPAT	zinc finger CCCH-type and G-patch domain containing	20q13.33	Blomen, Hart, Wang	100	0	Non-essential	MGI:2449939	zinc finger, CCCH-type with G patch domain	Zgpat	2	Inparanoid,EggNOG,HomoloGene,PhylomeDB,HGNC,NCBI,Treefam,Panther,OMA,Ensembl,OrthoDB	11	http://www.mousephenotype.org/data/genes/MGI:2449939	Viable
HGNC:15968	GDAP1	ganglioside induced differentiation associated protein 1	8q21.11	Blomen, Hart, Wang	100	0	Non-essential	MGI:1338002	ganglioside-induced differentiation-associated-protein 1	Gdap1	1	Inparanoid,EggNOG,HomoloGene,HGNC,PhylomeDB,OrthoMCL,NCBI,Panther,Treefam,OMA,Ensembl,OrthoDB	12	http://www.mousephenotype.org/data/genes/MGI:1338002	Viable
HGNC:15984	APTX	aprataxin	9p21.1	Blomen, Hart, Wang	100	0	Non-essential	MGI:1913658	aprataxin	Aptx	4	Inparanoid,EggNOG,HomoloGene,HGNC,PhylomeDB,NCBI,Treefam,Panther,OMA,Ensembl,OrthoDB	11	http://www.mousephenotype.org/data/genes/MGI:1913658	Viable
HGNC:15993	CHST8	carbohydrate sulfotransferase 8	19q13.11	Blomen, Hart, Wang	100	0	Non-essential	MGI:1916197	carbohydrate (N-acetylgalactosamine 4-0) sulfotransferase 8	Chst8	7	Inparanoid,EggNOG,HomoloGene,PhylomeDB,HGNC,NCBI,OrthoMCL,Treefam,Panther,OMA,Ensembl,OrthoDB	12	http://www.mousephenotype.org/data/genes/MGI:1916197	Viable
HGNC:15999	SELENON	selenoprotein N	1p36.11	Blomen, Hart, Wang	100	0	Non-essential	MGI:2151208	selenoprotein N	Selenon	4	Inparanoid,EggNOG,HomoloGene,HGNC,NCBI,Treefam,Panther,OMA,Ensembl,OrthoDB	10	http://www.mousephenotype.org/data/genes/MGI:2151208	Viable
HGNC:1600	CCNT2	cyclin T2	2q21.3	Blomen, Hart, Wang	100	0	Non-essential	MGI:1920199	cyclin T2	Ccnt2	1	Inparanoid,EggNOG,HomoloGene,PhylomeDB,HGNC,OrthoMCL,NCBI,Treefam,Panther,OMA,Ensembl,OrthoDB	12	http://www.mousephenotype.org/data/genes/MGI:1920199	Subviable
HGNC:16002	MPLKIP	M-phase specific PLK1 interacting protein	7p14.1	Blomen, Hart, Wang	100	0	Non-essential	MGI:1913558	M-phase specific PLK1 intereacting protein	Mplkip	13	EggNOG,HomoloGene,HGNC,PhylomeDB,OrthoMCL,NCBI,Treefam,Panther,OMA,Ensembl,OrthoDB	11	http://www.mousephenotype.org/data/genes/MGI:1913558	Viable
HGNC:16028	IL33	interleukin 33	9p24.1	Blomen, Hart, Wang	100	0	Non-essential	MGI:1924375	interleukin 33	Il33	19	Inparanoid,EggNOG,HomoloGene,HGNC,PhylomeDB,NCBI,Treefam,Panther,OMA,Ensembl,OrthoDB	11	http://www.mousephenotype.org/data/genes/MGI:1924375	Viable
HGNC:16039	ANGPTL4	angiopoietin like 4	19p13.2	Blomen, Hart, Wang	100	0	Non-essential	MGI:1888999	angiopoietin-like 4	Angptl4	17	Inparanoid,EggNOG,HomoloGene,PhylomeDB,HGNC,OrthoMCL,NCBI,Treefam,Panther,OMA,Ensembl,OrthoDB	12	http://www.mousephenotype.org/data/genes/MGI:1888999	Viable
HGNC:16051	PARD3	par-3 family cell polarity regulator	10p11.22-p11.21	Blomen, Hart, Wang	100	0	Non-essential	MGI:2135608	par-3 family cell polarity regulator	Pard3	8	Inparanoid,EggNOG,HomoloGene,HGNC,OrthoMCL,NCBI,Treefam,OMA,Panther,Ensembl,OrthoDB	11	http://www.mousephenotype.org/data/genes/MGI:2135608	Lethal
HGNC:16060	TRUB1	TruB pseudouridine synthase family member 1	10q25.3	Blomen, Hart, Wang	100	0	Non-essential	MGI:1919383	TruB pseudouridine (psi) synthase family member 1	Trub1	19	Inparanoid,EggNOG,HomoloGene,PhylomeDB,HGNC,OrthoMCL,NCBI,Treefam,OMA,Panther,Ensembl,OrthoDB	12	http://www.mousephenotype.org/data/genes/MGI:1919383	Viable
HGNC:1607	CCR6	C-C motif chemokine receptor 6	6q27	Blomen, Hart, Wang	100	0	Non-essential	MGI:1333797	chemokine (C-C motif) receptor 6	Ccr6	17	Inparanoid,EggNOG,HomoloGene,HGNC,PhylomeDB,NCBI,OrthoMCL,Panther,Treefam,OMA,Ensembl,OrthoDB	12	http://www.mousephenotype.org/data/genes/MGI:1333797	Viable
HGNC:16073	SFXN5	sideroflexin 5	2p13.2	Blomen, Hart, Wang	100	0	Non-essential	MGI:2137681	sideroflexin 5	Sfxn5	6	Inparanoid,EggNOG,HomoloGene,PhylomeDB,HGNC,OrthoMCL,NCBI,Treefam,Panther,OMA,Ensembl,OrthoDB	12	http://www.mousephenotype.org/data/genes/MGI:2137681	Viable
HGNC:16078	STMN4	stathmin 4	8p21.2	Blomen, Hart, Wang	100	0	Non-essential	MGI:1931224	stathmin-like 4	Stmn4	14	Inparanoid,EggNOG,HomoloGene,HGNC,PhylomeDB,OrthoMCL,NCBI,Treefam,Panther,OMA,Ensembl,OrthoDB	12	http://www.mousephenotype.org/data/genes/MGI:1931224	Viable
HGNC:16085	SFXN1	sideroflexin 1	5q35.2	Blomen, Hart, Wang	100	0	Non-essential	MGI:2137677	sideroflexin 1	Sfxn1	13	Inparanoid,EggNOG,HomoloGene,PhylomeDB,HGNC,OrthoMCL,NCBI,Treefam,Panther,OMA,Ensembl,OrthoDB	12	http://www.mousephenotype.org/data/genes/MGI:2137677	Viable
HGNC:16088	SFXN4	sideroflexin 4	10q26.11	Blomen, Hart, Wang	100	0	Non-essential	MGI:2137680	sideroflexin 4	Sfxn4	19	Inparanoid,EggNOG,HomoloGene,HGNC,OrthoMCL,NCBI,Treefam,Panther,OMA,Ensembl,OrthoDB	11	http://www.mousephenotype.org/data/genes/MGI:2137680	Viable
HGNC:16095	TOX2	TOX high mobility group box family member 2	20q13.12	Blomen, Hart, Wang	100	0	Non-essential	MGI:3611233	TOX high mobility group box family member 2	Tox2	2	Inparanoid,EggNOG,HomoloGene,PhylomeDB,HGNC,NCBI,Treefam,Panther,OMA,Ensembl,OrthoDB	11	http://www.mousephenotype.org/data/genes/MGI:3611233	Viable
HGNC:16097	LAMP5	lysosomal associated membrane protein family member 5	20p12.2	Blomen, Hart, Wang	100	0	Non-essential	MGI:1923411	lysosomal-associated membrane protein family, member 5	Lamp5	2	Inparanoid,EggNOG,HomoloGene,PhylomeDB,HGNC,OrthoMCL,NCBI,Treefam,Panther,OMA,Ensembl,OrthoDB	12	http://www.mousephenotype.org/data/genes/MGI:1923411	Viable
HGNC:16108	BPIFB1	BPI fold containing family B member 1	20q11.21	Blomen, Hart, Wang	100	0	Non-essential	MGI:2137431	BPI fold containing family B, member 1	Bpifb1	2	Inparanoid,EggNOG,HomoloGene,PhylomeDB,HGNC,OrthoMCL,NCBI,Treefam,Panther,OMA,Ensembl,OrthoDB	12	http://www.mousephenotype.org/data/genes/MGI:2137431	Viable
HGNC:16110	DDRGK1	DDRGK domain containing 1	20p13	Blomen, Hart, Wang	100	0	Non-essential	MGI:1924256	DDRGK domain containing 1	Ddrgk1	2	Inparanoid,EggNOG,HomoloGene,PhylomeDB,HGNC,OrthoMCL,NCBI,Treefam,Panther,OMA,Ensembl,OrthoDB	12	http://www.mousephenotype.org/data/genes/MGI:1924256	Lethal
HGNC:16116	OCSTAMP	osteoclast stimulatory transmembrane protein	20q13.12	Blomen, Hart, Wang	100	0	Non-essential	MGI:1921864	osteoclast stimulatory transmembrane protein	Ocstamp	2	Inparanoid,EggNOG,HomoloGene,HGNC,PhylomeDB,OrthoMCL,NCBI,Treefam,Panther,OMA,Ensembl,OrthoDB	12	http://www.mousephenotype.org/data/genes/MGI:1921864	Viable
HGNC:16126	MACROD2	MACRO domain containing 2	20p12.1	Blomen, Hart, Wang	100	0	Non-essential	MGI:1920149	MACRO domain containing 2	Macrod2	2	Inparanoid,EggNOG,HomoloGene,HGNC,PhylomeDB,NCBI,Treefam,Panther,Ensembl,OrthoDB	10	http://www.mousephenotype.org/data/genes/MGI:1920149	Viable
HGNC:16127	ACTL10	actin like 10	20q11.22	Blomen, Hart, Wang	100	0	Non-essential	MGI:1917612	actin-like 10	Actl10	2	Inparanoid,EggNOG,HomoloGene,HGNC,PhylomeDB,OrthoMCL,NCBI,Panther,OMA,Ensembl,OrthoDB	11	http://www.mousephenotype.org/data/genes/MGI:1917612	Viable
HGNC:16154	SNX21	sorting nexin family member 21	20q13.12	Blomen, Hart, Wang	100	0	Non-essential	MGI:1917729	sorting nexin family member 21	Snx21	2	Inparanoid,EggNOG,HomoloGene,PhylomeDB,HGNC,NCBI,OrthoMCL,Treefam,Panther,OMA,Ensembl,OrthoDB	12	http://www.mousephenotype.org/data/genes/MGI:1917729	Viable
HGNC:16156	NEURL2	neuralized E3 ubiquitin protein ligase 2	20q13.12	Blomen, Hart, Wang	100	0	Non-essential	MGI:3043305	neuralized E3 ubiquitin protein ligase 2	Neurl2	2	Inparanoid,EggNOG,HomoloGene,HGNC,OrthoMCL,NCBI,Treefam,Panther,OMA,Ensembl,OrthoDB	11	http://www.mousephenotype.org/data/genes/MGI:3043305	Viable
HGNC:16158	SPATA25	spermatogenesis associated 25	20q13.12	Blomen, Hart, Wang	100	0	Non-essential	MGI:1922892	spermatogenesis associated 25	Spata25	2	Inparanoid,EggNOG,HomoloGene,PhylomeDB,HGNC,OrthoMCL,NCBI,Treefam,Panther,OMA,Ensembl,OrthoDB	12	http://www.mousephenotype.org/data/genes/MGI:1922892	Viable
HGNC:16167	ZNF831	zinc finger protein 831	20q13.32	Blomen, Hart, Wang	100	0	Non-essential	MGI:3641861	zinc finger protein 831	Zfp831	2	Inparanoid,EggNOG,HomoloGene,HGNC,PhylomeDB,OrthoMCL,NCBI,Treefam,Panther,OMA,Ensembl,OrthoDB	12	http://www.mousephenotype.org/data/genes/MGI:3641861	Viable
HGNC:16170	FAM217B	family with sequence similarity 217 member B	20q13.33	Blomen, Hart, Wang	100	0	Non-essential	MGI:1918782	family with sequence similarity 217, member B	Fam217b	2	Inparanoid,EggNOG,HomoloGene,HGNC,OrthoMCL,NCBI,Treefam,Panther,OMA,Ensembl,OrthoDB	11	http://www.mousephenotype.org/data/genes/MGI:1918782	Viable
HGNC:16175	RSPO4	R-spondin 4	20p13	Blomen, Hart, Wang	100	0	Non-essential	MGI:1924467	R-spondin 4	Rspo4	2	Inparanoid,EggNOG,HomoloGene,PhylomeDB,HGNC,OrthoMCL,NCBI,Treefam,Panther,OMA,Ensembl,OrthoDB	12	http://www.mousephenotype.org/data/genes/MGI:1924467	Viable
HGNC:16178	BPIFB3	BPI fold containing family B member 3	20q11.21	Blomen, Hart, Wang	100	0	Non-essential	MGI:2675077	BPI fold containing family B, member 3	Bpifb3	2	Inparanoid,EggNOG,HomoloGene,PhylomeDB,HGNC,OrthoMCL,NCBI,Panther,Treefam,OMA,Ensembl,OrthoDB	12	http://www.mousephenotype.org/data/genes/MGI:2675077	Viable
HGNC:16181	TRPC4AP	transient receptor potential cation channel subfamily C member 4 associated protein	20q11.22	Blomen, Hart, Wang	100	0	Non-essential	MGI:1930751	transient receptor potential cation channel, subfamily C, member 4 associated protein	Trpc4ap	2	Inparanoid,EggNOG,HomoloGene,HGNC,OrthoMCL,NCBI,Treefam,Panther,OMA,Ensembl,OrthoDB	11	http://www.mousephenotype.org/data/genes/MGI:1930751	Subviable
HGNC:16192	SLC17A9	solute carrier family 17 member 9	20q13.33	Blomen, Hart, Wang	100	0	Non-essential	MGI:1919107	solute carrier family 17, member 9	Slc17a9	2	Inparanoid,EggNOG,HomoloGene,PhylomeDB,HGNC,NCBI,Treefam,Panther,OMA,Ensembl,OrthoDB	11	http://www.mousephenotype.org/data/genes/MGI:1919107	Viable
HGNC:162	ACTL7B	actin like 7B	9q31.3	Blomen, Hart, Wang	100	0	Non-essential	MGI:1343053	actin-like 7b	Actl7b	4	Inparanoid,EggNOG,HomoloGene,HGNC,NCBI,OrthoMCL,Treefam,Panther,OMA,Ensembl,OrthoDB	11	http://www.mousephenotype.org/data/genes/MGI:1343053	Viable
HGNC:16203	BPIFA2	BPI fold containing family A member 2	20q11.21	Blomen, Hart, Wang	100	0	Non-essential	MGI:97787	BPI fold containing family A, member 2	Bpifa2	2	Inparanoid,EggNOG,HomoloGene,PhylomeDB,HGNC,OrthoMCL,NCBI,Treefam,Panther,OMA,Ensembl,OrthoDB	12	http://www.mousephenotype.org/data/genes/MGI:97787	Viable
HGNC:16204	BPIFA3	BPI fold containing family A member 3	20q11.21	Blomen, Hart, Wang	100	0	Non-essential	MGI:1920638	BPI fold containing family A, member 3	Bpifa3	2	Inparanoid,EggNOG,HomoloGene,HGNC,PhylomeDB,OrthoMCL,NCBI,Treefam,Panther,OMA,Ensembl,OrthoDB	12	http://www.mousephenotype.org/data/genes/MGI:1920638	Subviable
HGNC:16205	MGME1	mitochondrial genome maintenance exonuclease 1	20p11.23	Blomen, Hart, Wang	100	0	Non-essential	MGI:1921778	mitochondrial genome maintenance exonuclease 1	Mgme1	2	Inparanoid,EggNOG,HomoloGene,PhylomeDB,HGNC,OrthoMCL,NCBI,Treefam,Panther,OMA,Ensembl,OrthoDB	12	http://www.mousephenotype.org/data/genes/MGI:1921778	Viable
HGNC:16212	PCED1A	PC-esterase domain containing 1A	20p13	Blomen, Hart, Wang	100	0	Non-essential	MGI:2442177	PC-esterase domain containing 1A	Pced1a	2	Inparanoid,EggNOG,HomoloGene,HGNC,OrthoMCL,NCBI,Treefam,Panther,OMA,Ensembl,OrthoDB	11	http://www.mousephenotype.org/data/genes/MGI:2442177	Viable
HGNC:16225	SLX4IP	SLX4 interacting protein	20p12.2	Blomen, Hart, Wang	100	0	Non-essential	MGI:1921493	SLX4 interacting protein	Slx4ip	2	Inparanoid,EggNOG,HomoloGene,PhylomeDB,HGNC,NCBI,Treefam,Panther,OMA,Ensembl,OrthoDB	11	http://www.mousephenotype.org/data/genes/MGI:1921493	Viable
HGNC:16255	TGM6	transglutaminase 6	20p13	Blomen, Hart, Wang	100	0	Non-essential	MGI:3044321	transglutaminase 6	Tgm6	2	Inparanoid,EggNOG,HomoloGene,PhylomeDB,HGNC,OrthoMCL,NCBI,Treefam,OMA,Panther,Ensembl,OrthoDB	12	http://www.mousephenotype.org/data/genes/MGI:3044321	Viable
HGNC:16258	SMYD5	SMYD family member 5	2p13.2	Blomen, Hart, Wang	100	0	Non-essential	MGI:108048	SET and MYND domain containing 5	Smyd5	6	Inparanoid,EggNOG,HomoloGene,HGNC,PhylomeDB,NCBI,OrthoMCL,Treefam,Panther,OMA,Ensembl,OrthoDB	12	http://www.mousephenotype.org/data/genes/MGI:108048	Viable
HGNC:16265	WNT5B	Wnt family member 5B	12p13.33	Blomen, Hart, Wang	100	0	Non-essential	MGI:98959	wingless-type MMTV integration site family, member 5B	Wnt5b	6	Inparanoid,EggNOG,HomoloGene,PhylomeDB,HGNC,NCBI,Treefam,OMA,Panther,Ensembl,OrthoDB	11	http://www.mousephenotype.org/data/genes/MGI:98959	Viable
HGNC:16267	WNT16	Wnt family member 16	7q31.31	Blomen, Hart, Wang	100	0	Non-essential	MGI:2136018	wingless-type MMTV integration site family, member 16	Wnt16	6	Inparanoid,EggNOG,HomoloGene,HGNC,OrthoMCL,NCBI,Treefam,Panther,OMA,Ensembl,OrthoDB	11	http://www.mousephenotype.org/data/genes/MGI:2136018	Viable
HGNC:16271	RAD21L1	RAD21 cohesin complex component like 1	20p13	Blomen, Hart, Wang	100	0	Non-essential	MGI:3652039	RAD21-like (S. pombe)	Rad21l	2	Inparanoid,EggNOG,HomoloGene,HGNC,PhylomeDB,OrthoMCL,NCBI,Treefam,Panther,OMA,Ensembl,OrthoDB	12	http://www.mousephenotype.org/data/genes/MGI:3652039	Viable
HGNC:16289	TRIM31	tripartite motif containing 31	6p22.1	Blomen, Hart, Wang	100	0	Non-essential	MGI:2385051	tripartite motif-containing 31	Trim31	17	Inparanoid,HomoloGene,HGNC,PhylomeDB,NCBI,OrthoMCL,Panther,OMA,Ensembl,OrthoDB	10	http://www.mousephenotype.org/data/genes/MGI:2385051	Viable
HGNC:16347	GALNT17	polypeptide N-acetylgalactosaminyltransferase 17	7q11.22	Blomen, Hart, Wang	100	0	Non-essential	MGI:2137594	polypeptide N-acetylgalactosaminyltransferase 17	Galnt17	5	Inparanoid,EggNOG,HomoloGene,HGNC,PhylomeDB,OrthoMCL,NCBI,Panther,Treefam,OMA,Ensembl,OrthoDB	12	http://www.mousephenotype.org/data/genes/MGI:2137594	Viable
HGNC:16361	WHRN	whirlin	9q32	Blomen, Hart, Wang	100	0	Non-essential	MGI:2682003	whirlin	Whrn	4	Inparanoid,EggNOG,HomoloGene,HGNC,PhylomeDB,OrthoMCL,NCBI,Treefam,Panther,OMA,Ensembl,OrthoDB	12	http://www.mousephenotype.org/data/genes/MGI:2682003	Viable
HGNC:16370	OSBPL3	oxysterol binding protein like 3	7p15.3	Blomen, Hart, Wang	100	0	Non-essential	MGI:1918970	oxysterol binding protein-like 3	Osbpl3	6	Inparanoid,EggNOG,HomoloGene,HGNC,OrthoMCL,NCBI,Treefam,Panther,OMA,Ensembl,OrthoDB	11	http://www.mousephenotype.org/data/genes/MGI:1918970	Viable
HGNC:16378	OTOA	otoancorin	16p12.2	Blomen, Hart, Wang	100	0	Non-essential	MGI:2149209	otoancorin	Otoa	7	Inparanoid,EggNOG,HomoloGene,PhylomeDB,HGNC,OrthoMCL,NCBI,Treefam,OMA,Panther,Ensembl,OrthoDB	12	http://www.mousephenotype.org/data/genes/MGI:2149209	Viable
HGNC:16395	OSBPL10	oxysterol binding protein like 10	3p23	Blomen, Hart, Wang	100	0	Non-essential	MGI:1921736	oxysterol binding protein-like 10	Osbpl10	9	Inparanoid,EggNOG,HomoloGene,PhylomeDB,HGNC,NCBI,Treefam,Panther,OMA,Ensembl,OrthoDB	11	http://www.mousephenotype.org/data/genes/MGI:1921736	Viable
HGNC:16397	OSBPL11	oxysterol binding protein like 11	3q21.2	Blomen, Hart, Wang	100	0	Non-essential	MGI:2146553	oxysterol binding protein-like 11	Osbpl11	16	Inparanoid,EggNOG,HomoloGene,HGNC,OrthoMCL,NCBI,Treefam,Panther,OMA,Ensembl,OrthoDB	11	http://www.mousephenotype.org/data/genes/MGI:2146553	Lethal
HGNC:16403	ZNF346	zinc finger protein 346	5q35.2	Blomen, Hart, Wang	100	0	Non-essential	MGI:1349417	zinc finger protein 346	Zfp346	13	Inparanoid,EggNOG,HomoloGene,PhylomeDB,HGNC,NCBI,Treefam,Panther,OMA,Ensembl,OrthoDB	11	http://www.mousephenotype.org/data/genes/MGI:1349417	Subviable
HGNC:16410	DNAJC30	DnaJ heat shock protein family (Hsp40) member C30	7q11.23	Blomen, Hart, Wang	100	0	Non-essential	MGI:1913364	DnaJ heat shock protein family (Hsp40) member C30	Dnajc30	5	Inparanoid,HomoloGene,HGNC,PhylomeDB,OrthoMCL,NCBI,Treefam,Panther,OMA,Ensembl,OrthoDB	11	http://www.mousephenotype.org/data/genes/MGI:1913364	Viable
HGNC:1643	CD22	CD22 molecule	19q13.12	Blomen, Hart, Wang	100	0	Non-essential	MGI:88322	CD22 antigen	Cd22	7	Inparanoid,HomoloGene,HGNC,OrthoMCL,NCBI,Treefam,Panther,OMA,Ensembl,OrthoDB	10	http://www.mousephenotype.org/data/genes/MGI:88322	Viable
HGNC:16442	P2RY14	purinergic receptor P2Y14	3q25.1	Blomen, Hart, Wang	100	0	Non-essential	MGI:2155705	purinergic receptor P2Y, G-protein coupled, 14	P2ry14	3	Inparanoid,EggNOG,HomoloGene,PhylomeDB,HGNC,OrthoMCL,NCBI,Treefam,Panther,OMA,Ensembl,OrthoDB	12	http://www.mousephenotype.org/data/genes/MGI:2155705	Viable
HGNC:16459	C21orf91	chromosome 21 open reading frame 91	21q21.1	Blomen, Hart, Wang	100	0	Non-essential	MGI:1196400	DNA segment, Chr 16, ERATO Doi 472, expressed	D16Ertd472e	16	Inparanoid,EggNOG,HomoloGene,PhylomeDB,HGNC,NCBI,Treefam,Panther,OMA,Ensembl,OrthoDB	11	http://www.mousephenotype.org/data/genes/MGI:1196400	Viable
HGNC:16460	FARP2	FERM, ARH/RhoGEF and pleckstrin domain protein 2	2q37.3	Blomen, Hart, Wang	100	0	Non-essential	MGI:2385126	FERM, RhoGEF and pleckstrin domain protein 2	Farp2	1	Inparanoid,HomoloGene,HGNC,NCBI,Panther,Treefam,OMA,Ensembl,OrthoDB	9	http://www.mousephenotype.org/data/genes/MGI:2385126	Viable
HGNC:16466	SUFU	SUFU negative regulator of hedgehog signaling	10q24.32	Blomen, Hart, Wang	100	0	Non-essential	MGI:1345643	SUFU negative regulator of hedgehog signaling	Sufu	19	Inparanoid,EggNOG,HomoloGene,PhylomeDB,HGNC,OrthoMCL,NCBI,Treefam,Panther,OMA,Ensembl,OrthoDB	12	http://www.mousephenotype.org/data/genes/MGI:1345643	Lethal
HGNC:16467	ACAP1	ArfGAP with coiled-coil, ankyrin repeat and PH domains 1	17p13.1	Blomen, Hart, Wang	100	0	Non-essential	MGI:2388270	ArfGAP with coiled-coil, ankyrin repeat and PH domains 1	Acap1	11	Inparanoid,EggNOG,HomoloGene,PhylomeDB,HGNC,OrthoMCL,NCBI,Treefam,Panther,OMA,Ensembl,OrthoDB	12	http://www.mousephenotype.org/data/genes/MGI:2388270	Viable
HGNC:16468	LACTB	lactamase beta	15q22.2	Blomen, Hart, Wang	100	0	Non-essential	MGI:1933395	lactamase, beta	Lactb	9	Inparanoid,EggNOG,HomoloGene,PhylomeDB,HGNC,OrthoMCL,NCBI,Panther,Treefam,OMA,Ensembl,OrthoDB	12	http://www.mousephenotype.org/data/genes/MGI:1933395	Viable
HGNC:16486	ADAP1	ArfGAP with dual PH domains 1	7p22.3	Blomen, Hart, Wang	100	0	Non-essential	MGI:2442201	ArfGAP with dual PH domains 1	Adap1	5	Inparanoid,EggNOG,HomoloGene,HGNC,NCBI,OrthoMCL,Treefam,Panther,OMA,Ensembl,OrthoDB	11	http://www.mousephenotype.org/data/genes/MGI:2442201	Viable
HGNC:16495	PLSCR3	phospholipid scramblase 3	17p13.1	Blomen, Hart, Wang	100	0	Non-essential	MGI:1917560	phospholipid scramblase 3	Plscr3	11	Inparanoid,EggNOG,HomoloGene,HGNC,PhylomeDB,OrthoMCL,NCBI,Panther,Treefam,OMA,Ensembl,OrthoDB	12	http://www.mousephenotype.org/data/genes/MGI:1917560	Viable
HGNC:16502	RHBDL3	rhomboid like 3	17q11.2	Blomen, Hart, Wang	100	0	Non-essential	MGI:2179276	rhomboid like 3	Rhbdl3	11	Inparanoid,EggNOG,HomoloGene,HGNC,PhylomeDB,OrthoMCL,NCBI,Treefam,Panther,OMA,Ensembl	11	http://www.mousephenotype.org/data/genes/MGI:2179276	Subviable
HGNC:16505	CYGB	cytoglobin	17q25.1	Blomen, Hart, Wang	100	0	Non-essential	MGI:2149481	cytoglobin	Cygb	11	Inparanoid,EggNOG,HomoloGene,PhylomeDB,HGNC,OrthoMCL,NCBI,Treefam,Panther,OMA,Ensembl,OrthoDB	12	http://www.mousephenotype.org/data/genes/MGI:2149481	Viable
HGNC:16508	RAB3IP	RAB3A interacting protein	12q15	Blomen, Hart, Wang	100	0	Non-essential	MGI:105933	RAB3A interacting protein	Rab3ip	10	Inparanoid,EggNOG,HomoloGene,PhylomeDB,HGNC,OrthoMCL,NCBI,Treefam,Panther,OMA,Ensembl,OrthoDB	12	http://www.mousephenotype.org/data/genes/MGI:105933	Viable
HGNC:16509	SSX2IP	SSX family member 2 interacting protein	1p22.3	Blomen, Hart, Wang	100	0	Non-essential	MGI:2139150	synovial sarcoma, X 2 interacting protein	Ssx2ip	3	Inparanoid,EggNOG,HomoloGene,HGNC,OrthoMCL,NCBI,Treefam,OMA,Panther,Ensembl,OrthoDB	11	http://www.mousephenotype.org/data/genes/MGI:2139150	Viable
HGNC:16521	RAB39A	RAB39A, member RAS oncogene family	11q22.3	Blomen, Hart, Wang	100	0	Non-essential	MGI:2442855	RAB39, member RAS oncogene family	Rab39	9	Inparanoid,EggNOG,HomoloGene,PhylomeDB,HGNC,OrthoMCL,NCBI,Panther,Treefam,OMA,Ensembl,OrthoDB	12	http://www.mousephenotype.org/data/genes/MGI:2442855	Viable
HGNC:16522	LARGE2	LARGE xylosyl- and glucuronyltransferase 2	11p11.2	Blomen, Hart, Wang	100	0	Non-essential	MGI:2443769	LARGE xylosyl- and glucuronyltransferase 2	Large2	2	Inparanoid,HomoloGene,HGNC,PhylomeDB,OrthoMCL,NCBI,Treefam,OMA,Panther,Ensembl,OrthoDB	11	http://www.mousephenotype.org/data/genes/MGI:2443769	Viable
HGNC:16523	RAB17	RAB17, member RAS oncogene family	2q37.3	Blomen, Hart, Wang	100	0	Non-essential	MGI:104640	RAB17, member RAS oncogene family	Rab17	1	Inparanoid,EggNOG,HomoloGene,PhylomeDB,HGNC,OrthoMCL,NCBI,Treefam,Panther,OMA,Ensembl,OrthoDB	12	http://www.mousephenotype.org/data/genes/MGI:104640	Viable
HGNC:16526	ACSL5	acyl-CoA synthetase long chain family member 5	10q25.2	Blomen, Hart, Wang	100	0	Non-essential	MGI:1919129	acyl-CoA synthetase long-chain family member 5	Acsl5	19	Inparanoid,EggNOG,HomoloGene,PhylomeDB,HGNC,OrthoMCL,NCBI,Treefam,OMA,Panther,Ensembl,OrthoDB	12	http://www.mousephenotype.org/data/genes/MGI:1919129	Viable
HGNC:16528	DKKL1	dickkopf like acrosomal protein 1	19q13.33	Blomen, Hart, Wang	100	0	Non-essential	MGI:1354963	dickkopf-like 1	Dkkl1	7	Inparanoid,EggNOG,HomoloGene,PhylomeDB,HGNC,OrthoMCL,NCBI,Treefam,Panther,OMA,Ensembl,OrthoDB	12	http://www.mousephenotype.org/data/genes/MGI:1354963	Viable
HGNC:1659	CD33	CD33 molecule	19q13.41	Blomen, Hart, Wang	100	0	Non-essential	MGI:99440	CD33 antigen	Cd33	7	HGNC,OrthoMCL,NCBI,Panther,OMA,Ensembl	6	http://www.mousephenotype.org/data/genes/MGI:99440	Viable
HGNC:16627	CHEK2	checkpoint kinase 2	22q12.1	Blomen, Hart, Wang	100	0	Non-essential	MGI:1355321	checkpoint kinase 2	Chek2	5	Inparanoid,EggNOG,HomoloGene,PhylomeDB,HGNC,NCBI,OrthoMCL,Treefam,Panther,OMA,Ensembl,OrthoDB	12	http://www.mousephenotype.org/data/genes/MGI:1355321	Viable
HGNC:16636	KIF1B	kinesin family member 1B	1p36.22	Blomen, Hart, Wang	100	0	Non-essential	MGI:108426	kinesin family member 1B	Kif1b	4	Inparanoid,EggNOG,HomoloGene,HGNC,PhylomeDB,NCBI,Treefam,OMA,Panther,Ensembl,OrthoDB	11	http://www.mousephenotype.org/data/genes/MGI:108426	Lethal
HGNC:1664	SCARB1	scavenger receptor class B member 1	12q24.31	Blomen, Hart, Wang	100	0	Non-essential	MGI:893578	scavenger receptor class B, member 1	Scarb1	5	Inparanoid,EggNOG,HomoloGene,HGNC,PhylomeDB,OrthoMCL,NCBI,Treefam,OMA,Panther,Ensembl,OrthoDB	12	http://www.mousephenotype.org/data/genes/MGI:893578	Viable
HGNC:16648	PJA1	praja ring finger ubiquitin ligase 1	Xq13.1	Blomen, Hart, Wang	100	0	Non-essential	MGI:1101765	praja ring finger ubiquitin ligase 1	Pja1	X	Inparanoid,HomoloGene,HGNC,PhylomeDB,OrthoMCL,NCBI,Treefam,Panther,OMA,Ensembl,OrthoDB	11	http://www.mousephenotype.org/data/genes/MGI:1101765	Viable
HGNC:1665	SCARB2	scavenger receptor class B member 2	4q21.1	Blomen, Hart, Wang	100	0	Non-essential	MGI:1196458	scavenger receptor class B, member 2	Scarb2	5	Inparanoid,EggNOG,HomoloGene,PhylomeDB,HGNC,OrthoMCL,NCBI,Treefam,Panther,OMA,Ensembl,OrthoDB	12	http://www.mousephenotype.org/data/genes/MGI:1196458	Viable
HGNC:16661	WDR17	WD repeat domain 17	4q34.2	Blomen, Hart, Wang	100	0	Non-essential	MGI:1924662	WD repeat domain 17	Wdr17	8	Inparanoid,HomoloGene,HGNC,NCBI,Treefam,Panther,OMA,Ensembl,OrthoDB	9	http://www.mousephenotype.org/data/genes/MGI:1924662	Viable
HGNC:16669	IGSF11	immunoglobulin superfamily member 11	3q13.32	Blomen, Hart, Wang	100	0	Non-essential	MGI:2388477	immunoglobulin superfamily, member 11	Igsf11	16	Inparanoid,EggNOG,HomoloGene,HGNC,PhylomeDB,OrthoMCL,NCBI,Treefam,Panther,OMA,Ensembl,OrthoDB	12	http://www.mousephenotype.org/data/genes/MGI:2388477	Viable
HGNC:16683	OTUD7B	OTU deubiquitinase 7B	1q21.2	Blomen, Hart, Wang	100	0	Non-essential	MGI:2654703	OTU domain containing 7B	Otud7b	3	Inparanoid,HomoloGene,HGNC,PhylomeDB,NCBI,OMA,Panther,Ensembl,OrthoDB	9	http://www.mousephenotype.org/data/genes/MGI:2654703	Lethal
HGNC:16698	SORCS2	sortilin related VPS10 domain containing receptor 2	4p16.1	Blomen, Hart, Wang	100	0	Non-essential	MGI:1932289	sortilin-related VPS10 domain containing receptor 2	Sorcs2	5	Inparanoid,HomoloGene,HGNC,NCBI,Treefam,Panther,OMA,Ensembl,OrthoDB	9	http://www.mousephenotype.org/data/genes/MGI:1932289	Viable
HGNC:16703	SLC17A6	solute carrier family 17 member 6	11p14.3	Blomen, Hart, Wang	100	0	Non-essential	MGI:2156052	solute carrier family 17 (sodium-dependent inorganic phosphate cotransporter), member 6	Slc17a6	7	Inparanoid,EggNOG,HomoloGene,HGNC,OrthoMCL,NCBI,Treefam,OMA,Panther,Ensembl,OrthoDB	11	http://www.mousephenotype.org/data/genes/MGI:2156052	Lethal
[truncated: 3,059 more rows]

## Sheet: S3_gorilla_lofs.IMPC.MGI
Gorilla LoF in homozygosis (Xue et al. 2015)		Ensembl BioMart												IMPC								MGI
[truncated: 266 more rows]

[truncated: 6 more sheets: S4_gorilla.lof.HumanCells, S5_cheetah_18genes_IMPC.MGI, S6_gorilla_disease_IMPC.MGI, S7_polarbear_20genes_IMPC.MGI, S8_wolf_top_selection_IMPC.MGI, S9_panda_70genes_IMPC.MGI]
